# Supplementary material for: Immune response to SARS-CoV-2 variants of concern in vaccinated individuals
Source: Nat Commun. 2021 May 25;12:3109. doi: 10.1038/s41467-021-23473-6 (PMC8149389; doi:10.1038/s41467-021-23473-6)
Supplement: Supplementary file 6 — Source Data [file 41467_2021_23473_MOESM6_ESM.xlsx]

## Sheet: MULTICOV-AB Data
MULTICOV-AB results, Raw MFI Data including assay controls, data is used in Figures 1, 3 and Supplementary Figures 3, 4
	SampleID	DonorID	COVID Status	dTinf	dT1	dT2	Assay	Plate	Well	SARS2 S	SARS2 RBD	SARS2 S1	SARS2 S2	SARS2 N	SARS2 N-NTD	OC43 S	OC43 S1	OC43 N	OC43 N-NTD	HKU1 S1	HKU1 N	HKU1 N-NTD	NL63 S	NL63 S1	NL63 N	NL63 N-NTD	229E S1	229E N	229E N-NTD	hu-IgG	gt-a-hu-IgG	hu-IgA	gt-a-hu-IgA	SARS2 RBD ZAF B2	Anteo RBD WT	Anteo RBD UK	Anteo RBD ZAF	Anteo RBD LA	Anteo RBD Mink
	CO 1						IgG	1_1	1(1,A1)	14123	11867	942	26095	13803.5	691	29884.5	3943.5	2344.5	742	1324.5	518	578	565	938.5	12567	10471	8019.5	12896	5498.5	34553.5	16922	3210	1433	301	9993	8942	890	4298	11964
	CO 1						IgG	1_1	2(1,B1)	14168	11931.5	963.5	26734	13772	658.5	29314	3939	2472.5	756	1242	508	580	592	972	12861.5	10656	7975.5	13232.5	5455	34096.5	16908	3209.5	1424.5	305	9578	8726	886	4304	11621
	CO 2						IgG	1_1	3(1,C1)	1504	709	74	2716.5	2395	202	16687	7950	8330	647	2160	355.5	280	307	832.5	7767	1035	6892.5	4103	1073.5	34176.5	17063	3879.5	1199	84	685	630	115.5	256.5	488
	CO 2						IgG	1_1	4(1,D1)	1513	704	78	2666	2430	199.5	16349.5	7833	8343.5	639	2049	334	277	314	860	7622	1013	6991	4130.5	1030.5	34907	17119	3950	1150.5	88	675.5	616	114.5	234	521
	CO 3						IgG	1_1	5(1,E1)	6762.5	5570	296.5	10702.5	4748.5	271	19828	4077	6176.5	596	2068	366	344	350	876	9492.5	2499	7733	6197.5	1650	34291	17310	4214	1344	128.5	4279.5	3801	179	1023	4916.5
	CO 3						IgG	1_1	6(1,F1)	6636	5547	301	10647	4620	247.5	19725	4037.5	6142	578	2185	357	325	324	853	9647	2492.5	7546.5	5966.5	1729	33845.5	16928	4150.5	1330	128	4123	3776	183	974	4817
	Blank						IgG	1_1	7(1,G1)	13.5	20	29	19.5	24	22.5	26.5	27	24	21.5	23	27	26	27	29	19	32.5	22	29	30	35626	13466.5	2380	186	25.5	67	27	15	22	28
	Blank						IgG	1_1	8(1,H1)	17.5	19	33	21	22	21	29	28	20	25	24	29	23.5	27	27	19	31	22.5	30	33	35843	13013	2393	200	27	70.5	28	16	23.5	26
	594386	Vac1	Vaccinated		21	0	IgG	1_1	9(1,A2)	16122	10219	2036	3405.5	196.5	88.5	7701	1706	478.5	188	2144.5	172	133.5	455.5	1089	2989	824	2533	1417	414	33081	17511	2980	1520	472	9222	8279	2021	8434	12231
	594387	Vac2	Vaccinated		21	0	IgG	1_1	10(1,B2)	20501	9885.5	1228	5475	430	203.5	20364	13463	12762	910	3557	312	268	1472	4470	20752	5008	6098	6605.5	2261	35364	17158.5	3715	1032	335.5	8722.5	4714.5	1267	6838	11397
	594388	Vac3	Vaccinated		17	-4	IgG	1_1	11(1,C2)	18401	6994.5	1048	5701	182	138	16316.5	5943.5	2494	457	1598.5	272	239.5	345.5	1111	3878	666.5	10943.5	2258.5	410	35523	17269.5	3002	921.5	448	6428.5	5816	1989.5	6117	8992
	594389	Vac4	Vaccinated		21	0	IgG	1_1	12(1,D2)	17727.5	10677.5	1764	1592	163	130.5	11091	4729	3655	360	3535	180	203.5	680	1373	21266	1885.5	7502	1017.5	277	35866	17933	3576	1143	834.5	10002.5	8545	3301.5	8620	15227.5
	594390	Vac5	Vaccinated		17	-4	IgG	1_1	13(1,E2)	4326	1194	187	366	279	207	17955.5	14803.5	1335	533	2801	313.5	273	940	2346	7220	1295.5	17922	1958	565	34816	17130	2809	1267	90	1214.5	866.5	300	1003.5	1907
	594393	Vac7	Vaccinated		4	-17	IgG	1_1	14(1,F2)	46	50	44	205	127	91	6248.5	5177	5029	189	1226	134	115.5	115	427	5916	1416.5	6381	3846	833	34462	17305	4334	778	57	160	108	97.5	80	113.5
	594394	Vac8	Vaccinated		21	0	IgG	1_1	15(1,G2)	10624	4340.5	622.5	2429	184	127	11292.5	6691	1707.5	429	4900	232	223	135	397.5	8887.5	2367	5184	3509.5	1107.5	35523.5	17279.5	2814	895	158	3806	3131	657	2646	5027.5
	594395	Vac9	Vaccinated		13	-8	IgG	1_1	16(1,H2)	15166	1952	292.5	1590	204.5	135	14129.5	10342.5	10283	1201.5	3475	295	220	240.5	621	12438.5	1725	4694	4452	817.5	35478	17625	3768.5	888	128	1829	1618.5	243	928.5	2590.5
	594398	Vac10	Vaccinated		21	0	IgG	1_1	17(1,A3)	5843	2903	352.5	669	164.5	102	5841.5	4432	1477	428	2284	134	158.5	288	811	11509.5	4624	9947	4561	798	35124	17396	2949	1114	212	2875	2403	910	2770	4459
	594402	Vac11	Vaccinated		21	0	IgG	1_1	18(1,B3)	17108	14133	2153.5	2469	182	104	11320	8604.5	3135.5	338	274	152	151	358	513	5341	1509	3842	1504	452	34131	16913	3027.5	1287	910.5	13380	12017	3797	12523	16705
	594404	Vac12	Vaccinated		17	-4	IgG	1_1	19(1,C3)	15435	3433	448	726	187	141.5	15460	7715	2486	423	3085.5	188	177.5	537	1762.5	4220	1188.5	7848	1623	448.5	34667.5	16784	2822.5	862	180.5	3175.5	2268.5	682	3020	4286
	594406	Vac13	Vaccinated		-1	-22	IgG	1_1	20(1,D3)	77	134	50	799	181.5	129.5	9260	2655	360	221.5	157	180	163	109	228.5	700	466.5	4313	1344	435.5	35295	17556	3081	927	53	163	123	62	89.5	147
	594405	Vac14	Vaccinated		21	0	IgG	1_1	21(1,E3)	17739	9541.5	1526	2354.5	258	203	20752.5	13162	10040	969	4378	469.5	343	599	1573	11423.5	1794	7221.5	4806.5	1053	34895.5	17237	3224	1154	482	8715.5	6822	2100.5	7738	11423
	594399	Vac15	Vaccinated		14	-7	IgG	1_1	22(1,F3)	7430	2862.5	263	826	217	158.5	12662.5	2914	880	417	1333.5	260	191.5	579.5	1301.5	4640	1513.5	4725	1542	520	33959.5	16857	2942	877	120	2576	2176	433	1840	3963
	594400	Vac16	Vaccinated		21	0	IgG	1_1	23(1,G3)	22967	14214	2577	6418	216.5	155	17374	10352	8679	628	409	554.5	237.5	351	733	2946	698	7546.5	5219.5	1171.5	34359	17089	5828.5	913	1025.5	13988	12430	4687	14213	18858
	594401	Vac17	Vaccinated		21	0	IgG	1_1	24(1,H3)	6186	2680.5	389	1521	170.5	124.5	7858.5	1842	3228	593	1354	561	483	105	187	4371	797	2724	1542.5	462	34690	17049.5	3455	763	123	2652.5	1673	421	2796.5	3959
	594403	Vac18	Vaccinated		18	-3	IgG	1_1	25(1,A4)	7591	4125	513	494.5	206.5	112	9410.5	9512	1506	417	1342	165	169	673	2107	9088.5	2578	4187	3679	1158	35364	17282	3880.5	962.5	217	3535	3158	848	1014	4980.5
	594396	Vac19	Vaccinated		21	0	IgG	1_1	26(1,B4)	17479	14272	2199	2006.5	326	202	17305	10854	5977.5	885	4273	347	291.5	630	603	5187	1722	12732	5691.5	1550	33640	17762	2976.5	1243.5	547	12699	11329	3601	9849	15972
	594397	Vac20	Vaccinated		21	0	IgG	1_1	27(1,C4)	6704	896	226	1044	348	173.5	15542.5	18584	3073.5	353	4605	201.5	210	286	658	10403	1762	14163	5359	1309	31049	16426	5639	1369	123	1134	834	384.5	1172	1794
	594407	Vac21	Vaccinated		14	-7	IgG	1_1	28(1,D4)	15854	1603.5	220.5	2541.5	304	233	24302.5	15370	5308.5	674	6071	743	388	241	972	15925	5421	12626	8845.5	3000	34930	17187	3165	1114	122	1491.5	1174	343	1301	2331.5
	594391	Vac22	Vaccinated		21	0	IgG	1_1	29(1,E4)	20319	7480.5	1223	6061.5	306	238	22305	9561	1663.5	367	2713	279	273	322	868	7556	661	3143.5	776	308	36163	17693	3426.5	1436	507.5	7148	6286	2327	7460	11099.5
	594450	Vac1	Vaccinated		36	15	IgG	1_1	30(1,F4)	30078.5	30158	8758	7504	207	94.5	9403	1672.5	481	196.5	1978	192	151.5	434	1062	2881	788	2338	1400	403	33743	17365.5	3068	1485.5	5094	28606	26711	14339	26962	32807
	594448	Vac2	Vaccinated		36	15	IgG	1_1	31(1,G4)	36893	37681	12004	14656	482	229.5	21734.5	13262	12677	919	3520	329	310.5	1456	4183	20661	4894	5933	6567	2240.5	35478	17899	3783	1157	7883.5	35569	33994	18869	31551	38035
	594465	Vac3	Vaccinated		34	13	IgG	1_1	32(1,H4)	31893.5	36631	10012	6600	189	133	14773	5490	2299	408	1432.5	243	221	288.5	1016	3682	598	10162.5	2046	392.5	34872.5	16890	2983	807	6577.5	34359	33777	16782	30500.5	37601
	594441	Vac4	Vaccinated		36	15	IgG	1_1	33(1,A5)	33857	37213	12806.5	6529.5	201	140	11291	4876	3767.5	387.5	3650.5	210	214	727.5	1458.5	21574	1965	7896	1067	290.5	35432	17739	3623	1130.5	8425.5	35797	35752	20090.5	34085	37875
	594464	Vac5	Vaccinated		34	13	IgG	1_1	34(1,B5)	22556	24736	5535	2034	287	187	18549	15460.5	1379	506.5	2760	323.5	281.5	977	2476	7487	1390	18127	1996	574	34040	16901.5	2768	1237.5	2776	22784	20113.5	8925	19794	27168
	594449	Vac7	Vaccinated		19	-2	IgG	1_1	35(1,C5)	5440.5	3044.5	588	343	124.5	85	6780.5	5224.5	5055	176	1323.5	122	115	115.5	440	6064	1364	6434.5	3741	788	35101.5	16880	4326	745	178	3097	2316	725.5	2592	4255
	594446	Vac8	Vaccinated		36	15	IgG	1_1	36(1,D5)	28286.5	28058	6765	5598	207	136	12690	6911	1807	479	5010.5	236	255	146	422	9433	2429	5354	3732	1157.5	35557.5	17198	2833	924	3005	26665.5	25489.5	9922	22978	30524
	594466	Vac9	Vaccinated		30	9	IgG	1_1	37(1,E5)	34085	34485	9519	8341	199.5	159	13252.5	9933	10040	1171	3321.5	300	234	244	598	12708	1746	4627	4526	891	34279	16998	3718	830	5701	33286	31825	15667	29428	35671.5
	594444	Vac10	Vaccinated		36	15	IgG	1_1	38(1,F5)	21734	23058	4790.5	2620.5	149	99	5748	4069.5	1289	391.5	2030	135.5	155	264	719	10683.5	4126	9156	4206.5	733.5	35055.5	17978.5	2995	1040	2144	20090	17568	6965	18150	24588
	594445	Vac11	Vaccinated		36	15	IgG	1_1	39(1,G5)	31848	37213	11549	10236	169.5	109	11199	8573.5	3027	344.5	284	178	181	351	488	5115	1428	3627	1455	444	33811	16944	3059	1305	6757	35226.5	35341	18196	34907	38012
	594462	Vac12	Vaccinated		34	13	IgG	1_1	40(1,H5)	26643	29040	7914.5	2900	175.5	129	15609.5	7508	2381	406	3007	176	180	535	1638	4004	1132.5	7613.5	1530	407	34679	16934	2774	833	3477	26643	25090	10584	25090	30364
	594461	Vac13	Vaccinated		14	-7	IgG	1_1	41(1,A6)	10087	8121.5	1092.5	7516	231.5	131	9975.5	2517	360	257.5	161	209.5	175.5	110	223	691.5	463.5	4038	1308.5	432.5	35044	17289	3014.5	920	362	7646	5811.5	1761	5300	9877
	594453	Vac14	Vaccinated		37	16	IgG	1_1	42(1,B6)	32327	34336	10356.5	6874	308	214.5	20227.5	13132	9894	992	4243	456.5	359	560	1541	11194	1747	6821	4614	969	34222	17487.5	3296	1114	6238.5	32395.5	31768	15741.5	30524	35124
	594463	Vac15	Vaccinated		31	10	IgG	1_1	43(1,C6)	31414	32533	8964	7142	225	138	11868	2540	772	392	1160.5	267	190	506.5	1124	4103	1370	4121	1422	463	34313.5	16546	2880.5	824	5827.5	31186	29085	14894	30752	34976
	594443	Vac16	Vaccinated		36	15	IgG	1_1	44(1,D6)	33617	36939	12857.5	8778.5	230.5	150.5	16856	10341.5	8303	620	417	546	219.5	312.5	720	2882.5	669.5	7737	5211.5	1150.5	34839	17226	5598	881	7072.5	35067	34542	17990	33514	38434
	594442	Vac17	Vaccinated		36	15	IgG	1_1	45(1,E6)	24953	28343.5	7458	2255.5	141	113	7068	1610	2869	530	1225.5	515.5	402	97	171	4000	727	2451.5	1375	401	34770	17375.5	3324	736	4029	26517	24131.5	11250	25204	30706.5
	594440	Vac18	Vaccinated		33	12	IgG	1_1	46(1,F6)	28697	29200	7711	5156	228	123	10469	9456	1496	433.5	1413	184	178	643.5	2163.5	9082	2621	4234.5	3774	1183.5	34291	17032.5	3896	929.5	3734	27579	26072	10817	25375.5	30752
	594452	Vac19	Vaccinated		37	16	IgG	1_1	47(1,G6)	30957	38445.5	13765	4180	333	238	16956.5	11028	6335.5	921	4216.5	333	304.5	636	634.5	5245	1767.5	12763	5821.5	1545	34233.5	17681.5	2923	1229	7246	36471	37030	18663.5	35523	38354.5
	594447	Vac20	Vaccinated		36	15	IgG	1_1	48(1,H6)	31653.5	33195	10363.5	6907.5	336	185	16163	19132	3000	383	4691	231.5	217	291.5	651	10701	1817	14586	5415.5	1300.5	30775	16896	5648	1431	5975.5	31288.5	29907.5	15147.5	29713	33035
	CO 1						IgG	1_2	1(1,A1)	13701	11434	914.5	25455	13432	653.5	28720	3845.5	2264	704	1273	498	562	554.5	901.5	12279.5	9333	7756	12433	5394.5	33195	16135	3052	1330	291	9563	8468.5	878	4105.5	10954
	CO 1						IgG	1_2	2(1,B1)	13745.5	11518	894	25592.5	12972	651	28857	3869	2296	723	1243	520.5	551	567	932.5	12355	10140	7788	12182	5364.5	32829.5	16179.5	3141.5	1348	288	9633	8727	916.5	4141	11436
	CO 2						IgG	1_2	3(1,C1)	1495	640	76	2627	2359.5	185	15704	7581.5	8111	597	2079	331	249	314	816	7410	926.5	6650	3853	1026	33104	16547	3742	1099	92	657	610	106	231.5	464
	CO 2						IgG	1_2	4(1,D1)	1452	635.5	68	2623	2234	177	16100.5	7471	8062	608	2014	323	271	296.5	804	7312	932	6652.5	3822.5	977	33446	16774	3707.5	1134	85	646.5	611.5	107	231	491.5
	CO 3						IgG	1_2	5(1,E1)	6536	5236.5	285	10182	4421	252	18960.5	4014.5	5964	589.5	2081	358	328	314.5	844	9181.5	2351.5	7434	5736	1661.5	33606	16710.5	4140	1320	125.5	4137	3652	179	944.5	4623.5
	CO 3						IgG	1_2	6(1,F1)	6434.5	5294	294.5	10352	4450	243	19131.5	4053	5951	604	2110	340	334	328.5	862	9179.5	2305.5	7550.5	5791	1683	33069.5	16453.5	4028	1318.5	121	4252	3715	172	909	4786
	Blank						IgG	1_2	7(1,G1)	18.5	20	30	20.5	23	21	30	26	21	23	22	30	26	27	26	22.5	32	22	31	35.5	35934	13260	2344.5	161	27	69	29	14	22	27
	Blank						IgG	1_2	8(1,H1)	16	19.5	31	19	22	20.5	27.5	26	22	23	24	31	24.5	26	30.5	18	29.5	21	30	32	35546	13312	2363	160.5	30	68	31	16	23	28
	594467	Vac21	Vaccinated		31	10	IgG	1_2	9(1,A2)	29713	34736	10161	4026.5	316.5	233	23994	16149	5656	713	6523.5	757	413	258.5	1043	16492.5	5350	13437	8797	3070.5	33606	16761	3066	1125	5846.5	32510	31254	15720	31209	35272
	594429	Vac22	Vaccinated		37	16	IgG	1_2	10(1,B2)	30558	34542	10350	8583	319.5	270	22795.5	9368	1676	419	2631	296.5	274	339.5	855.5	7625	645.5	3172	812	310	34667.5	17115.5	3269	1483	5061	32373	31460	14869	30341	35638
	826329	Inf1	Infected	32	-	-	IgG	1_2	11(1,C2)	55	61	44	426	113.5	83.5	4808	3021	1516	437.5	548	124	117	102	276	2636.5	1582.5	9233	2714	885	33994	16393	2600	562	50	95	54	34.5	55	53.5
	826330	Inf2	Infected	43	-	-	IgG	1_2	12(1,D2)	4049	37	32.5	2162.5	71	49.5	4045	1106	1148	149	181.5	82.5	71.5	47	86	1405	142	628	246.5	98	34827.5	16087	2423	432	50	86	42	25	31.5	40
	790590	Inf3	Infected	5	-	-	IgG	1_2	13(1,E2)	225	57	45	255	112	95	6031	1255	905.5	226	1364.5	197	176	258	832	7112.5	706	11473	2149	503	34165.5	16741	2570	695	48	89	48	30	41	47
	652705	Inf4	Infected	13	-	-	IgG	1_2	14(1,F2)	24908	30398	7321.5	33126.5	19383	1194	22967	7422	4604	1331.5	1729	1087.5	1128	350	873	8376	2498	4550	3434	1182	34496	18298	3371	1766	2560	28469	27807	9051	24919	33491.5
	598992	Inf7	Infected	2	-	-	IgG	1_2	17(1,A3)	92.5	90	55	952	400.5	309	10961	2722.5	467	325	1683	209	205.5	110.5	211	1652.5	1141	882	670	269	34154	17136.5	2731	1091	84	102.5	69	54	51.5	110
	598997	Inf8	Infected	4	-	-	IgG	1_2	18(1,B3)	5271	1050.5	342	4773.5	15184.5	7080	9104.5	6395	2512	260	6444	173	162.5	184	325.5	6808	2238	10736.5	2284.5	742	34976	17488	2828	1150	226	1234	1225	1045	1264	1559
	599002	Inf9	Infected	4	-	-	IgG	1_2	19(1,C3)	11209	1001.5	118	6471	12199	6382.5	18504	11275.5	24885	1524.5	1400	500.5	485	631.5	1960	20296	13165	11078	16516	7866	34861	17442	3009	1207	143.5	933	722	146	294	896
	599007	Inf10	Infected	17	-	-	IgG	1_2	20(1,D3)	26300	17830	6371.5	30432	13761	1187	28982.5	4028.5	2030	841	3112.5	632	658	217	418	4125	1958	4855.5	2145	704	34279	17227	3082.5	1165	2380	18321	17044.5	7993	17533	21415
	598958	Inf11	Infected	14	-	-	IgG	1_2	21(1,E3)	25775	21894	10503	38103.5	29930	1289	37738	8009.5	7954.5	1702	1955	1085	1151.5	283.5	449	11437	12668	4600.5	16949	7826	33629	17442	4229.5	1221	7573	25136	24930	21666	22773	25444
	598957	Inf12	Infected	13	-	-	IgG	1_2	22(1,F3)	30900.5	27487	8634	45317.5	25113	3928	38970.5	8239	2743	1713	4874	1419	1406	742.5	1343	12771	1103	6323	1713	811	33903	17313.5	3037	1389	1680	26209	23857.5	7710.5	20615	29154
	598962	Inf13	Infected	8	-	-	IgG	1_2	23(1,G3)	24885	21825.5	5124	19086	25045	15854	24234	3103.5	835	439	2099	354.5	375	410.5	154.5	7456	4833	5003	8312	2275	34816	17042	2962.5	992	1551	21677.5	17091	7044	19987.5	24257
	598959	Inf15	Infected	8	-	-	IgG	1_2	25(1,A4)	33240	33549	9910	41482	29017	1427	35558	5023	2139	1191	1336.5	859	913	550	719	12099	9302	5281	10189	2851	33994	18104	2812.5	1340	4417.5	33355	33617.5	14806	31768	35603.5
	790593	Inf17	Infected	9	-	-	IgG	1_2	27(1,C4)	17419	14629	1586	26540	29781.5	8158	22647	752.5	633	386	611.5	317.5	340	3073	129	5441	6506	1580	9255	3250.5	32601	17228	2469	686	256	12426	10640	606	12045	11241
	598952	Inf18	Infected	13	-	-	IgG	1_2	28(1,D4)	33104	29108	8215.5	39495.5	22670	4876	37670	3045	2708	946	360.5	713.5	791	282	302	10248	12445	2249.5	7456	1773.5	30295.5	17282	2780	1778	2104.5	28069.5	26197.5	8190.5	26060.5	28777.5
	598953	Inf19	Infected	5	-	-	IgG	1_2	29(1,E4)	12879	19086	1724	23675	18949	867	21140.5	1666	11834.5	453.5	420.5	429.5	401.5	210	531.5	6923.5	5670.5	2505	7020.5	2972.5	35580.5	17279.5	3144	926	311	16923	13842.5	1197	9558.5	18606
	598950	Inf20	Infected	19	-	-	IgG	1_2	30(1,F4)	11482	7584	893	18903	26848	1902	23777.5	1532	2449	649	684	482	483.5	233	434.5	8737	9470.5	2003	13628	5659	34907	17315	2772	1071	342	7252	5338	1802	6538	9866
	72120105886	Inf52	Infected	85	-	-	IgG	1_2	35(1,C5)	5478	8819	889	21620	12653.5	417	21049	5681	712	645.5	3511	468	584	563	1455	1378	725	10806.5	1085	440	34930	16844.5	3025	1090	318.5	7283.5	5473	878	4529	8182.5
	CBH_H31	CBH_H31	Pre-Pandemic		-	-	IgG	1_2	39(1,G5)	55.5	79	55.5	189.5	228	111	5414	2510	332	596	2614	137	142	404	1893.5	3232	1613	14101	2500	615	33994	16523	4724	867.5	97.5	163	124	102	109.5	135
	CBH_H32	CBH_H32	Pre-Pandemic		-	-	IgG	1_2	40(1,H5)	116	120	61.5	490	292.5	182	20262	19040	5602.5	1086	1166	309	291	216	784	13030.5	1103	13454.5	1978	309	34291	16609	2702	918	94	125.5	81	67.5	70.5	89
	CBH_H33	CBH_H33	Pre-Pandemic		-	-	IgG	1_2	41(1,A6)	231	123	54.5	2446	239	218.5	18447	15062.5	8767	435	3433	257	275	307	227	3132.5	1760.5	8838	2774.5	835.5	33309	16403	2724	929.5	71.5	116	80	110	61	85.5
	CBH_H34	CBH_H34	Pre-Pandemic		-	-	IgG	1_2	42(1,B6)	121	87	57	2043	191	123	8948	6158	1394.5	469	4975.5	171	186.5	384.5	1863	13059.5	1924	22830	5117	1187.5	33651	16255	2715	1076	77.5	175.5	131	157	114	131
	CBH_H35	CBH_H35	Pre-Pandemic		-	-	IgG	1_2	43(1,C6)	120	100	53.5	4930	232.5	167	11039	7410	11811	915	955	359.5	228	228	650	14373	3757.5	8060.5	6686	2328	34199	16776	3072.5	1062.5	70	109	70.5	60	54.5	79.5
	CBH_H36	CBH_H36	Pre-Pandemic		-	-	IgG	1_2	44(1,D6)	423	77	52	161	243	178.5	14721.5	24896.5	11301	914	4526	206	208.5	313.5	1331	4405	1404	15667.5	2157.5	553	34142.5	16819.5	3078	1275.5	60	142	95	72.5	77	102
	CBH_H37	CBH_H37	Pre-Pandemic		-	-	IgG	1_2	45(1,E6)	114	229	61	1006	276	147	8152	3199	650	293	971	177	175	218.5	678	6646	1394	3601	1914	543	33708.5	17076.5	4188	1106.5	160.5	331	377.5	259	148.5	336.5
	CBH_H38	CBH_H38	Pre-Pandemic		-	-	IgG	1_2	46(1,F6)	107	65	56.5	209	199	112	6067	5407.5	585.5	160.5	1065.5	114	116	559	1698	15228.5	4571.5	12231.5	6972	1664.5	34359	16896	3328	823	66	137	101	89	81.5	95
	CBH_H39	CBH_H39	Pre-Pandemic		-	-	IgG	1_2	47(1,G6)	60.5	62	41.5	609	133	95	9803.5	5003.5	504	225	802	121.5	121	80	97	767	114	729	252	102	34450	16584.5	3470.5	682	64	117	74.5	63.5	68	72.5
	CBH_H40	CBH_H40	Pre-Pandemic		-	-	IgG	1_2	48(1,H6)	302	99	61.5	334.5	272	142	13686	3964	1258	338	1649	214.5	209	845	2380	6589	1180	5062	1535	564	34839	16924	2929.5	1072.5	93	158.5	124	234	98	175
	CO 1						IgA	1_3	1(1,A1)	3180	3198	227.5	2940	811	89	5574.5	818	254.5	125.5	140.5	119	105	56	133	222	120	1006	282	85	254	231	30966	14851	71	2503.5	1643	189	2157	2829
	CO 1						IgA	1_3	2(1,B1)	3199	3174.5	227	2987	821	92	5894	819	230	123.5	143.5	116	109	51	137	220	125.5	1023	285	84	247.5	242	30977.5	15093	72	2406	1621	180	2127	2774
	CO 2						IgA	1_3	3(1,C1)	115	97	42.5	251	171	46	882	142	161	56	62	81	54	47	131	505	139	437.5	274	77	208	226	30162.5	15137	44	235.5	94	51.5	85	137
	CO 2						IgA	1_3	4(1,D1)	123.5	93	38	252	162	54	873	148	159	58	64	77	51	48	137	503	140	453	281.5	77	203	236.5	30895	14930	44	241	96	49	90.5	132
	CO 3						IgA	1_3	5(1,E1)	508	281.5	53	730	350.5	68	2805	321.5	250	91	95	111	80	78	252	2206	432	1260	739	208	233	237.5	30552.5	15059	54	371	211.5	59	159	280
	CO 3						IgA	1_3	6(1,F1)	508	269	57	762	338	71	2752.5	313	249.5	94	95	118	77	83	259	2188	441	1271	739	197.5	230.5	227	30847.5	14978	53	383	211	58.5	152	273.5
	Blank						IgA	1_3	7(1,G1)	16	20	32	20	22.5	19.5	24	29	20	18	21	24.5	21	25	51.5	18.5	39.5	22	28	30	91	164	30517	6886	28	164	27	15	18.5	25
	Blank						IgA	1_3	8(1,H1)	18	21	33	17	22	18	24	30	20	19	22	23	18	27	55	18	39	21	29	27	88.5	161	31249	7128	30	172	28	15	18	24.5
	594386	Vac1	Vaccinated		21	0	IgA	1_3	9(1,A2)	1998.5	659	138	143	73.5	50	373	186	74	56	68	68	56.5	71	161	208.5	125	167	97	63	251	244	32182	15422	66	701	511.5	99	474.5	701.5
	594387	Vac2	Vaccinated		21	0	IgA	1_3	10(1,B2)	3073	699	97	190	69	40	595	106	108.5	43	73	50	42	35	72	106	65	82	66	45	129	222	31249	15506	50.5	686.5	297	65.5	378.5	742
	594388	Vac3	Vaccinated		17	-4	IgA	1_3	11(1,C2)	1995.5	322	75	182	53.5	43	632.5	205	56	45.5	66	56	48	44	113	68	77	617	85	52	194.5	217	31013	15289.5	58	423.5	241	81	125.5	362
	594389	Vac4	Vaccinated		21	0	IgA	1_3	12(1,D2)	2152.5	405	68.5	132	63	48	1444	437.5	75	61	181	60	52	36	86.5	483.5	69	107	456	185	120	202	31509	15795.5	55	498	330	65	337	434.5
	594390	Vac5	Vaccinated		17	-4	IgA	1_3	13(1,E2)	342	89	43	90	114.5	81	4222	1656	237	114.5	375.5	120	97	179	701	3716	159	2331	157	89	184.5	280	30824	15252	55.5	231	70	42	46	83
	594393	Vac7	Vaccinated		4	-17	IgA	1_3	14(1,F2)	40	47	36.5	43	120	47.5	322.5	147.5	439.5	339	250	52	52	33	82	72	63	318.5	161	58.5	137.5	210	30919	15568	44	197	51	37	32	55
	594394	Vac8	Vaccinated		21	0	IgA	1_3	15(1,G2)	1219.5	219	57	53	62	38.5	511	163	57	43	102	50.5	44	32	67	80.5	76	115	87	52	128	223	31178.5	15393	40	310.5	157	40	134	205
	594395	Vac9	Vaccinated		13	-8	IgA	1_3	16(1,H2)	3743	157	62	141	79	53	552	158	144	61	229	270	50	43	87	108	82	106	143	56	303	230	31415	15488	51	276	132	43	67	171
	594398	Vac10	Vaccinated		21	0	IgA	1_3	17(1,A3)	724	83	52	124	83.5	61	2171	587	154	89.5	95	75	71	69	207	107	97	1436	156	70	164	291.5	31403	15674	45	224	80	41	61	95
	594402	Vac11	Vaccinated		21	0	IgA	1_3	18(1,B3)	4148	260	70	1235	173	136.5	9654	2255	711.5	294.5	369	201	164	55	88	267	127.5	1274	225	125	292.5	285	31922.5	15979	61	396	227	104	237	360.5
	594404	Vac12	Vaccinated		17	-4	IgA	1_3	19(1,C3)	672	142	55	87	68	53	1016	422	135	64.5	254	62	56	67.5	132.5	181.5	80	394	155	72	124	212.5	30824	15115.5	57	270	92	48	109	142
	594406	Vac13	Vaccinated		-1	-22	IgA	1_3	20(1,D3)	26	51	40	97.5	67	50	539	111	63	50	70	58	45	49	110	234	101.5	920.5	123	71.5	148.5	201	30848	15505	41	195	58	31	38	79
	594405	Vac14	Vaccinated		21	0	IgA	1_3	21(1,E3)	5013	662	104	271	98	81.5	1846	311	733	118.5	300.5	118	96	47	120	257	244	310.5	196.5	88	156.5	221	30753	15357	74	657	573	135	352.5	753
	594399	Vac15	Vaccinated		14	-7	IgA	1_3	22(1,F3)	1473	262.5	55	138.5	239	42	1080.5	480	71	52	41.5	68	45	52	94	121	123	180.5	145.5	58	133	219	30564.5	15094	49	363	212	63	89.5	310
	594400	Vac16	Vaccinated		21	0	IgA	1_3	23(1,G3)	5610	478	81	446.5	74	60	2311	441	293	71	73	95	74	54	134	127	93	865	177	70	131	217	30363.5	15264	64	590	395	110	371.5	528
	594401	Vac17	Vaccinated		21	0	IgA	1_3	24(1,H3)	1161	172	57	372	94.5	47	810	248	177	92	87	73	63	41	110	664	142	2626	1402.5	308.5	131.5	204	30670.5	14927.5	42.5	298	147.5	45	134	222
	594403	Vac18	Vaccinated		18	-3	IgA	1_3	25(1,A4)	1910.5	78	45.5	340	84	54	620	261.5	373	151	84	81	74	45	124	111.5	104	470	153	66	191	223	31001	15468	69	213	80	43	52	85
	594396	Vac19	Vaccinated		21	0	IgA	1_3	26(1,B4)	1944	549	77	178	66	47.5	661	164	95	52	79.5	60	63	48	127.5	174	136	459	206	74	1527.5	238.5	31343.5	15762.5	128	639	387.5	228	320.5	533
	594397	Vac20	Vaccinated		21	0	IgA	1_3	27(1,C4)	1347	238	69	232.5	109	53	1111	1087	155.5	66	264	112.5	65.5	55	168	271	110	3431	168.5	69	2552.5	666	30540.5	15651	67.5	393	227	114	206.5	370
	594407	Vac21	Vaccinated		14	-7	IgA	1_3	28(1,D4)	3131	1278.5	147	153.5	70.5	49	1582	779	78	60	190	83	49	40	106	243.5	84	982	116	68	203.5	201	31261	15503	49	1033	496	37	987	1436.5
	594391	Vac22	Vaccinated		21	0	IgA	1_3	29(1,E4)	1817	390	104	217.5	71	62	2715	209	94	80	227	71	66	36	84.5	117	81	164	99.5	59	238.5	221	31391	15403	68	539	323	147	436.5	593
	594450	Vac1	Vaccinated		36	15	IgA	1_3	30(1,F4)	1752	649	173	207.5	73	52	409	178	68	60	68.5	62.5	52	63	152.5	182.5	105	154.5	91.5	57	259.5	238.5	30800.5	15729.5	101.5	781	629	241	673.5	891
	594448	Vac2	Vaccinated		36	15	IgA	1_3	31(1,G4)	4240	3440.5	526	754	65	38	379	106	107.5	49	70	52	42.5	37	71	101	64	75	66	47.5	123.5	236	30198	14883	209	2808	2481	590	1863	3223
	594465	Vac3	Vaccinated		34	13	IgA	1_3	32(1,H4)	1847	809	146	98	52.5	38	369	192	53	44	59.5	48.5	41	45	110	59	65.5	584	84	45.5	309	254	30564	14927	89	816	608.5	164	524.5	874
	594441	Vac4	Vaccinated		36	15	IgA	1_3	33(1,A5)	1599	774.5	167	136	62	49.5	1497.5	455	69	56	185	61.5	53	39	86.5	497	71.5	112	460.5	180	112	200	31214	15360	98	734	588	186.5	549.5	738
	594464	Vac5	Vaccinated		34	13	IgA	1_3	34(1,B5)	1684	580	86	140	110	75	4400	1742	248	108	408.5	120	98	195.5	775	4096	155	2639	166	78	177	283	30753	14974	64	606	423	101	324.5	600
	594449	Vac7	Vaccinated		19	-2	IgA	1_3	35(1,C5)	1359	729	215	121	123	47	462	145.5	465	348	254	51	52	34	80	77	60	317	128	50	137	202	30423	15288	160	1316.5	974	633.5	1091	1875
	594446	Vac8	Vaccinated		36	15	IgA	1_3	36(1,D5)	1863.5	983	162	100	63	39	815	178	56.5	45	105	52	48	30	64	87	78	116	93	50.5	128	233	31155	15150.5	74	879	694	143	590	906.5
	594466	Vac9	Vaccinated		30	9	IgA	1_3	37(1,E5)	3686	1037	226.5	473	68	45.5	377	155	136.5	55.5	188	252	53	40.5	82	106.5	76	101	136	54	283	229	30588	14954	112	1003	739	234	811	1067
	594444	Vac10	Vaccinated		36	15	IgA	1_3	38(1,F5)	2104	445	123	196	69	53	1844	606	135	79.5	107	69	67.5	62.5	189	103	85	1263	134.5	61	154	279	31485	15868	61	506	324.5	101	295	496
	594445	Vac11	Vaccinated		36	15	IgA	1_3	39(1,G5)	2821.5	734	165.5	1251	163	120	9165	2073.5	672	292	329	184	162	60	82	251	121.5	1163	215.5	130	266	281	31249	15531	111	754.5	616.5	223.5	556	790
	594462	Vac12	Vaccinated		34	13	IgA	1_3	40(1,H5)	1236	862.5	188	118	61	47	1003	403	132.5	57	258	57.5	56	67	129	186	87	380.5	148	77	122.5	209	31107.5	15504	105.5	898	570.5	211.5	621	884
	594461	Vac13	Vaccinated		14	-7	IgA	1_3	41(1,A6)	3320.5	1419.5	165	597	69	51	605	120.5	65	55	73	59	48	52	107	227	93	929.5	132	71.5	148	213	30706	15817.5	87.5	1337	724	211.5	866	1487
	594453	Vac14	Vaccinated		37	16	IgA	1_3	42(1,B6)	4177	2270.5	453	416	103	81	1657	294.5	734.5	117	291.5	106	100	48	116	243	241	291	187	90	165	239	31143	15838	200	1948	1754.5	448	1393	2155
	594463	Vac15	Vaccinated		31	10	IgA	1_3	43(1,C6)	2245.5	1829	277	281	225	41	911	419.5	72	51	43	62	44	44	85	110	111	170	142	53.5	121.5	224	30919	15605.5	108	1629	1379	238	990.5	1745
	594443	Vac16	Vaccinated		36	15	IgA	1_3	44(1,D6)	3686	710	151	258	76	55.5	1966	447	289	71	71	93	67	51	126	117	84	858.5	182	73.5	129.5	231	30942	15655	82	720	563.5	141	555	619.5
	594442	Vac17	Vaccinated		36	15	IgA	1_3	45(1,E6)	5759	2810.5	477	1694	89	43	720	234	165	76.5	87.5	64	58	39	100.5	627	132	2343	1357.5	287	124	198.5	30824	15232	245	2462	2204	787	2027	3019.5
	594440	Vac18	Vaccinated		33	12	IgA	1_3	46(1,F6)	3395	1120	237.5	1045	81	56	621	264.5	352.5	155	81	75.5	74	41	126	164	101	473	156	66	284	244	31178	15229	147	1081.5	811	263	784	1164
	594452	Vac19	Vaccinated		37	16	IgA	1_3	47(1,G6)	1988	2252	307	176	64	42	542	158.5	85	51	73.5	59	53	46	129	165	128	422	196	75	1266.5	227	31131	15463	204	2145	1771	365	1209	2561
	594447	Vac20	Vaccinated		36	15	IgA	1_3	48(1,H6)	8215	2660	356	614	115	60.5	1162.5	1092	150	68	284	117	61	60	171.5	294	105	3548	169	71	2804.5	705	31887	16007	162	2661	1774	419	2076	3477
	594467	Vac21	Vaccinated		31	10	IgA	1_3	57(1,A8)	5848	8865	1563	321	74	53.5	1644.5	851	85	63	216	88	56	38	119	272	86.5	1091	123.5	64.5	299	209	31627	14855	623	6882	6576	1321	1928.5	7684
	594429	Vac22	Vaccinated		37	16	IgA	1_3	58(1,B8)	4516	2005	557	428.5	84	67	2700	218	96	83	249	71.5	66	36	85	121	83	172	102	67	259.5	226.5	31320	15551	213	1841	1536	537.5	1548	2082
	826329	Inf1	Infected	32	-	-	IgA	1_3	59(1,C8)	123	26.5	34.5	30	31	23	338	213	53	33	127	36	27	30	62	76	48	221.5	49	37	87.5	160	30682	14323.5	31	166.5	31	17	21	31
	826330	Inf2	Infected	43	-	-	IgA	1_3	60(1,D8)	35	26	36	171	33	26	157.5	64.5	80	31.5	38.5	35	31	69	262	209	50	2223	40	36	90	184	31285	14524	40	168	36.5	18.5	22	31
	790590	Inf3	Infected	5	-	-	IgA	1_3	61(1,E8)	20	29	36	30	36	30	185	72.5	37	32	49	149	139	31	66.5	80	57.5	75	79	43	90	182	31297	14840	31	173.5	38	18	24	33.5
	652705	Inf4	Infected	13	-	-	IgA	1_3	62(1,F8)	15352	4587	693	26502	5485	481	20384	563	589.5	641	209	576	594.5	83	179.5	735	489	828	665.5	342	404	574	30871	17065	315	3682	3063	847	2716	4018.5
	598992	Inf7	Infected	2	-	-	IgA	1_3	65(1,A9)	62	49	113	67	219	54	422	352	93	58	199	99	58.5	33	70	144	122	83	148	56	244	204	30635	16354	59	213	70	56	42	53
	598997	Inf8	Infected	4	-	-	IgA	1_3	66(1,B9)	15068	29501	7757	9054	19384	7872.5	5441	565.5	1501	219	289	167	160	42	94	458.5	216	1199	299	118	199	246	30824	15851	499	25911	26159	797	25580	28368
	599002	Inf9	Infected	4	-	-	IgA	1_3	67(1,C9)	449.5	208	51	714	5218	3089.5	2965	1089	493	95	196.5	106	91	172	245.5	1979	101.5	1873	161	92	218	253	31639	16228	52	336	204.5	48	123	212
	599007	Inf10	Infected	17	-	-	IgA	1_3	68(1,D9)	4457	7658	1208.5	4407	19912	120	7384	270	161.5	138.5	115	137.5	141	45.5	102	253	245	2484	532	147.5	148.5	233	30871	15556	291.5	7136	6663.5	983	6465	8001
	598958	Inf11	Infected	14	-	-	IgA	1_3	69(1,E9)	9701	11551.5	6141	2398.5	2637	85	2990	217	139	121	102	121	121	40	90	307	134	193	180	90.5	224.5	280.5	31084	16903	4325.5	12555	13187	10840	9881	12504.5
	598957	Inf12	Infected	13	-	-	IgA	1_3	70(1,F9)	3365	6077	773	839.5	9993	1362.5	598	405.5	84.5	79	85	75	81	45	94	110.5	78	172	162	70	156.5	212.5	31237.5	16480.5	124	5202	5899	538	1807	5688
	598962	Inf13	Infected	8	-	-	IgA	1_3	71(1,G9)	1344	2487	310	1733	5072	747	2698	93	122	89	80	97	94	45	97	2068	362.5	630	162.5	85.5	140	206	31013	15328.5	78.5	2362	2066.5	197	2186	2671
	598959	Inf15	Infected	8	-	-	IgA	1_3	73(1,A10)	5239	6063.5	1332	3736	9329	188	4707	635.5	310.5	181	110	176	174	88	287	1613.5	468	2088.5	747.5	235	479.5	303	31981	16479	375	4764	4332.5	1341	3737	4884
	790593	Inf17	Infected	9	-	-	IgA	1_3	75(1,C10)	1504	9923	418	4960.5	4166	1993.5	7303	328	319	231.5	620	195	199	71	108	348	252.5	2269	260	132	2154	1033	32525	16446	72	8557.5	5973	70	4698	11768
	598952	Inf18	Infected	13	-	-	IgA	1_3	76(1,D10)	4625	2095.5	334	10697	8219	419	8105	548	436	546	733.5	524	517	77	344.5	1061.5	508	827	837	301	524	342	31143	16633	139	1823.5	1488.5	340.5	1841	2228
	598953	Inf19	Infected	5	-	-	IgA	1_3	77(1,E10)	9141	2271	232.5	2252	7695.5	2123	6809	289.5	184	113	70	104.5	119	50	139.5	1244	1307	275	1507	624	243	270	31060	15065.5	87	1925.5	1594	305	1501	2215
	598950	Inf20	Infected	19	-	-	IgA	1_3	78(1,F10)	870	671	215	269	1665.5	150	618	103.5	61	34	48	44	37	34	83	91.5	66	302.5	93	49	106	273	30954	14458	53	718	516	144.5	432	886
	72120105886	Inf52	Infected	85	-	-	IgA	1_3	83(1,C11)	734	256	54	747	237.5	65	2539.5	1234	82	77	175.5	80	75	37	89	69	83	153	101	65	134	198	31285	15415.5	50	347	158	47	134	259
	CBH_H31	CBH_H31	Pre-Pandemic		-	-	IgA	1_3	87(1,G11)	56	53	39	52.5	70	55.5	373.5	93	71	64	79	67	56.5	29	67	64	75	108	83	62	127	211	29572	14133.5	45.5	184	46.5	28	30	49
	CBH_H32	CBH_H32	Pre-Pandemic		-	-	IgA	1_3	88(1,H11)	33	39	129	41	56	46	382.5	376	70	54.5	46	57	53	32	75	70	67	381	81.5	55	112	209	31060	14697	47	174	40.5	26	29	50.5
	CBH_H33	CBH_H33	Pre-Pandemic		-	-	IgA	1_3	89(1,A12)	48	47	43	56.5	61	45	964	1166	105	51	210	53	43	35	68	59	65	865	100.5	56	179	209	31013	14862.5	43	198.5	53	37	35	61
	CBH_H34	CBH_H34	Pre-Pandemic		-	-	IgA	1_3	90(1,B12)	94.5	77.5	41	191	131	86	1767	370	141.5	120.5	429	232	176	116	232	491	131	697	331	96.5	488.5	248	31698	15462.5	62	202	69	68	49.5	81
	CBH_H35	CBH_H35	Pre-Pandemic		-	-	IgA	1_3	91(1,C12)	33	49	39	68	91	43	492	171	110	75	139	59	49	35	78	530.5	131	1815.5	164	80	117	196	30859.5	15460	40.5	190	56	27	28	66
	CBH_H36	CBH_H36	Pre-Pandemic		-	-	IgA	1_3	92(1,D12)	49	84	43	73.5	206	104	1599.5	250.5	337	143	147	132	130	40	81	154	156.5	302.5	346.5	99	185	248	31580	15632	76.5	200	63	46	45	75
	CBH_H37	CBH_H37	Pre-Pandemic		-	-	IgA	1_3	93(1,E12)	38	68.5	43	126.5	122	56	869.5	571	129	75	113	83.5	74	51	143	150	101.5	167.5	124	75	280.5	248	31604	15232	60	235	101	104	62	87
	CBH_H38	CBH_H38	Pre-Pandemic		-	-	IgA	1_3	94(1,F12)	22	41.5	39	38	77	37	230	142.5	50	41	60	42	38	38	101	101	63	321	76	54	127	195	30718	14678	39	188	46.5	23.5	32	44
	CBH_H39	CBH_H39	Pre-Pandemic		-	-	IgA	1_3	95(1,G12)	28	46	34	39	65	43	387	113	55	50	60	55.5	44	37	79	60	64	81.5	95	51.5	120	201	30919	14583.5	40	178	41	25	32	44
	CBH_H40	CBH_H40	Pre-Pandemic		-	-	IgA	1_3	96(1,H12)	30	38	40	58	66.5	44	196	53	58	47	43	50.5	49	45	113	98	64.5	1897	68	53.5	119	244.5	30434.5	14589	41	193	57	43	41	56
	CO 1						IgG	2_1	1(1,A1)	14549.5	11979	972	26837	13900.5	661	30889	3992.5	2330	791.5	1299	546	605.5	586	992	12888	10266	8181.5	13022.5	5533	33777	17693	3404.5	1508	302	10108.5	9029	915.5	4380	11959
	CO 1						IgG	2_1	2(1,B1)	14638	12251	962	26802	14017.5	725	30375.5	4161	2456	802.5	1335	559.5	586	596	992.5	13076	10762	8226	13354.5	5630.5	34302	17773.5	3370	1527	309.5	10454	9301	918	4427	12102.5
	CO 2						IgG	2_1	3(1,C1)	1614	619	76.5	2939	2714	207	16944	7982	8774.5	739	2191	368	295	338	880	7819	1067	6995	4251	1070	33366	18081	4060	1269	97.5	637	524	133.5	237	534.5
	CO 2						IgG	2_1	4(1,D1)	1641.5	605.5	74	2758.5	2748	205	16752	7938.5	8635	699	2207	351	299.5	324	873	7728	1036	7076	4236	1055	34724.5	18184.5	4128	1289	90.5	598	507.5	123	226	506
	CO 3						IgG	2_1	5(1,E1)	6696.5	5640.5	313.5	10989	4718	258	20159	4159	6287	620	2097	381	354	322	858.5	9553.5	2466	7753	6108	1631	34610	18173	4444	1337	127.5	4283	3983	170.5	991	5059.5
	CO 3						IgG	2_1	6(1,F1)	6636	5688.5	304.5	10911	4903	279	19234.5	4242	6275.5	641	2185.5	364	363	332	901	9602.5	2504.5	7637	6035.5	1718	33788	17967	4437	1425	133	4323	3846	171.5	1036	4989
	Blank						IgG	2_1	7(1,G1)	17	20	30	21	23	21	28	27	21	23	22	28	27	24	28	18.5	31	23	27	32	34964.5	13135	2432	184	28	65	28	15	22	25
	Blank						IgG	2_1	8(1,H1)	16	19	30	18.5	22.5	21	28	27	20	21	22	29.5	23	24	30	19	29	22	29	33	35478	13332	2412	200	27	67.5	28	16	22	25
	594392	Vac6	Vaccinated		14	-7	IgG	2_1	9(1,A2)	12419.5	1940	372.5	2290.5	255.5	183	13411.5	6267	881.5	256	1127.5	163.5	199	293	1088	5469	3349.5	2645	1635	396.5	34930	17990	3562	882.5	131	2049.5	1607.5	555	2141	3347
	594468	Vac25	Vaccinated		22	-2	IgG	2_1	12(1,D2)	10328	7287.5	972	2212	204.5	148.5	13177	7872	8030	886	3461	341	291	463	783	12117	2772	5486	2950	1008.5	34610	17625	3302	980	414	6564	5251	1661	4790.5	8867
	790600	Inf27	Infected	8	-	-	IgG	2_1	15(1,G2)	26254	25478	5294	21563	36003	22407.5	28355	2567	1260	983.5	740	862	948.5	396	1099	23127	14803	5310	20068	10392	35204	20752	5638.5	2142	1172.5	24131	24953	3180	20981	28001
	824516	Inf29	Infected	54	-	-	IgG	2_1	17(1,A3)	3612.5	2450	207	4094	6903	214	15200	3332.5	1462	411	480	242	255	130	327.5	2334	937	1841	867	309.5	34154	17625	2752	733.5	112	2269	1915	258	1602	3161
	824514	Inf30	Infected	7	-	-	IgG	2_1	18(1,B3)	876	211	68	9945	1309	407	23058	11693	18469.5	914.5	1756	417	430	1064	4551	20524	9967.5	8173	10829	3694	35192.5	18835	3085	1573	99	199	151	582.5	186	118
	594361	Inf35	Infected	31	-	-	IgG	2_1	23(1,G3)	130	80.5	46.5	149	245	137	7633	2499	3017	479.5	1155	192	191.5	152.5	588	2272.5	357	7274	834.5	242	33115	18572.5	3260	1511	76	151	117.5	81	81	103.5
	594359	Inf38	Infected	9	-	-	IgG	2_1	26(1,B4)	33	38	37	53	73.5	49.5	849.5	318	332	88	781	74	61	122.5	491	1836	1748	3391.5	667	185.5	34815.5	17407.5	2675	414	40	79	43.5	32	32	46.5
	594357	Inf40	Infected	6	-	-	IgG	2_1	28(1,D4)	14278.5	9128.5	942	22042.5	19508.5	506	29816	4595	5036	2172	4539.5	722	668.5	168	581	12402	6727.5	2819	8042	2949	35957	18766.5	3263	1163	280	8972	7863.5	1014.5	6141	11512
	594354	Inf41	Infected	20	-	-	IgG	2_1	29(1,E4)	30558	32247.5	9408	30432	29565	1271	5356	1434	1726	775	449	438	514	173	472.5	11107.5	14095	3248	19794	10945	35980	19862	4347	1395	3973	31620	28663	13218.5	30478	34702
	824515	Inf43	Infected	16	-	-	IgG	2_1	30(1,F4)	25547	15056	4284.5	27579	25433	18401	34781.5	3709	19109	863	342	495	491	145	339	8384.5	8649	922.5	8887	3119	34793	18561	2764	932	1199.5	15753	17464	6552	18401	17465
	594363	Inf44	Infected	6	-	-	IgG	2_1	31(1,G4)	16665	20855	2445	41915.5	17232	16901	41984	3549.5	993	1033.5	873	843	943.5	1546	746	3787.5	3625	4320	3387	1300	35250	20068	3494	1317	779	20649.5	22762	3668	15782	22921
	594364	Inf45	Infected	7	-	-	IgG	2_1	32(1,H4)	20821	29633	3555	41356.5	22739	17353.5	34222	2773	1311.5	1170	679	927	1061	1138	570.5	9601.5	11877.5	2943	11433	3947.5	35227	18606.5	2821	1256	1195	28515	27830	5197.5	25798	32190
	767931	Inf49	Infected	32	-	-	IgG	2_1	36(1,D5)	18995	14957	3793	39542	25695.5	3584	36505.5	7730	3630	1328	2141.5	805.5	861	481.5	1066.5	9536	8892	5535	9611	3271	35204	19360	3322.5	1648.5	2126.5	16051	15781	6253	15368	20433
	72120105641	Inf54	Infected	51	-	-	IgG	2_1	39(1,G5)	6859	8568	976	18059	9426	296	20113	7000	3429	472	333	377	355	268.5	741	13244	6410	5024.5	9284.5	3464.5	34907	17933	3546	1043	251.5	7179	5955	839	6467.5	7544
	CBH_H41	CBH_H41	Pre-Pandemic		-	-	IgG	2_1	40(1,H5)	154	152	55.5	995.5	321	203	20615.5	15668	4664.5	711	5586	302	323	212	639	4624	344	4604	946	309.5	35295	18196	3282	1113	93	177	107	135.5	105	159.5
	CBH_H42	CBH_H42	Pre-Pandemic		-	-	IgG	2_1	41(1,A6)	74	82	52	596.5	242.5	137	11180	7579	340.5	196	1734	153	166	354	616	5232.5	2204	10952	1991	643	34895.5	17670	4359	926	78	177	122	130	116.5	158
	CBH_H43	CBH_H43	Pre-Pandemic		-	-	IgG	2_1	42(1,B6)	93	106	47	239	693	113	6702.5	3480	10059	673	1261.5	309	199.5	319	723	9510	2790	2883	4498	1281	34724.5	17602	2867.5	1155.5	77	202.5	152.5	101	170	185
	CBH_H44	CBH_H44	Pre-Pandemic		-	-	IgG	2_1	43(1,C6)	263	112	51	1150	958.5	222	19177	17151	7325	804	3302	276	330	2000	2063	12432	3795	8197	3661	1008	34918.5	18058.5	3018	1308.5	72.5	111	76	47	54	80
	CBH_H45	CBH_H45	Pre-Pandemic		-	-	IgG	2_1	44(1,D6)	145.5	118	52	1274.5	249	177	14286	7021	3597	1006	3216	287	279	341	1240	3825	1360	3071	1383	504.5	33354.5	18332.5	3391	1089	91	159	122	94	96.5	133
	CBH_H46	CBH_H46	Pre-Pandemic		-	-	IgG	2_1	45(1,E6)	412	83	57	160	249.5	194	14034.5	23926	10707.5	912	4273.5	211	206	311.5	1297	4351	1350.5	15848	2114	537.5	34519	17967	3254	1394	72	149	102	80.5	86.5	113
	CBH_H47	CBH_H47	Pre-Pandemic		-	-	IgG	2_1	46(1,F6)	966	131	59	2390	383	271	18994.5	10004	9542	1105	4437	546	433	358	1149	3181.5	1576.5	9524	2363.5	646.5	33720	17773	3354	1170	102	202	137	248	127	150.5
	CBH_H48	CBH_H48	Pre-Pandemic		-	-	IgG	2_1	47(1,G6)	242	136	60	2647	310	279	19246	15921	9046.5	499.5	3602	309.5	304	346	235	3356	1894	9323.5	3062	865	34679	18104	2945	1057.5	81	127.5	90	107	70	94.5
	CBH_H49	CBH_H49	Pre-Pandemic		-	-	IgG	2_1	48(1,H6)	72	78	47	240	175.5	131	9077.5	1736.5	154	159	4014	156	152.5	331	1277.5	535	234	6606	597.5	192	35055.5	17853	3665	774	51	109	69	48	53	75
	CO 1						IgG	2_2	1(1,A1)	14426	11724	944	26780	13574	680	29975.5	3997.5	2302.5	785	1341.5	596	555	587.5	993.5	12230	9978	8237	12750	5691	32806.5	17259	3287	1540	296.5	9856	8840	932	4103	11596
	CO 1						IgG	2_2	2(1,B1)	14229.5	12055	996.5	25844	13944	702	30273	4059	2491	834	1388.5	574	614	588	1025	12371	9987	8216	12884	5527	33286	17602	3316	1526.5	306	10115.5	9029	951	4334	11875
	CO 2						IgG	2_2	3(1,C1)	1615.5	604.5	77	2889	2550.5	204	17003.5	7961	8574	718	2287	377	295	332	856	7986	1028.5	7096	4187	1114	33046.5	17527.5	4040	1250.5	97.5	614.5	507	121.5	241.5	492
	CO 2						IgG	2_2	4(1,D1)	1590	570	75.5	2867	2542	207	16562.5	8087	8432	699.5	2256	355	306	334	875	8134.5	1016	7458	4051	1129	34724	18001.5	4107.5	1221	92	574	512.5	123	233.5	454
	CO 3						IgG	2_2	5(1,E1)	6863.5	5713.5	306	11028	4769	298	19679	4199	6329	662	2320	366	379	349.5	906.5	9799.5	2390	8096	6073	1723.5	33937	18161.5	4378	1436	135	4478.5	3873	187	992	5132.5
	CO 3						IgG	2_2	6(1,F1)	6657	5527.5	303	11052	4802	265	19622.5	4208	6222	608	2210	386	355	344	914	9560	2431	7847	6039	1742	33925	17830	4271	1502	132	4422	3898	184.5	956	4881.5
	Blank						IgG	2_2	7(1,G1)	18	18	35	21	22	21	28	28.5	23	22	22	27.5	23.5	26	27	20	33	20	29	35	34976	13050.5	2405	203	30	69	28	17.5	22	26
	Blank						IgG	2_2	8(1,H1)	16	19	28.5	19	20	19	25	31	22.5	25	22.5	26	24	28	28	20	30	20	32	33.5	35295	13359	2447.5	196	32	68	30	15	22	23
	CBH_H50	CBH_H50	Pre-Pandemic		-	-	IgG	2_2	9(1,A2)	149.5	120.5	51	5634	271	208	13225	8845	13087	1229	1223.5	409.5	297	298.5	782	16235	4252	9874	7522	2786	33411.5	17922	3373.5	1325.5	88	126.5	83	82	69	96
	594517	Vac25	Vaccinated		33	9	IgG	2_2	11(1,C2)	28058	29473.5	7508	7910	217	143	12990.5	7412	7222.5	747	3005.5	312	290	408	703	11134	2318	5035	2572	904.5	33971	17055.5	3118	947.5	3646	26757	25866	11312	22830	31779.5
	HS1	Inf56	Infected				IgG	2_2	26(1,B4)	21848	20707	5366.5	34473	24599.5	753.5	24245	5943	4599.5	1264	7211.5	989	869.5	403	893	14155	12237	19143	19679	8553	34565	17739	2927	1303.5	1898.5	20227	17853	7914.5	19862	22807
	S31	Inf57	Infected				IgG	2_2	30(1,F4)	6825	4033	696	21894	24771	893	22693	5948.5	1873	1017	2304	595	579	469.5	1232.5	9365.5	4459	10225.5	7970	2386	34519	18104	3863	1207	267.5	3747	2930	745	3020	4940
	S33	Inf58	Infected				IgG	2_2	31(1,G4)	12435.5	18903	2387	18287	26369	663	21072	4426	6786	657	4496	1867.5	781	159	478	3230	639	6877.5	2193	533.5	34154	17602	2909	1341.5	448.5	17329	15658	1596	17670	21323
	S36	Inf59	Infected				IgG	2_2	32(1,H4)	17270	14508	2250.5	30067.5	31220	793	31357	11257	3763.5	1194	5575.5	1165.5	788	913	2581	14787.5	10154	11973	12417	5034.5	35546	18606	4837	1466	676	12497.5	10567	2543	9029	14707
	S42	Inf60	Infected				IgG	2_2	33(1,A5)	19109	12656.5	1455	30866	17716.5	1020	29621.5	7843	4584	1146	5494	727	612.5	399	1063.5	17197.5	9411	13501	9830	2929	34245	18412.5	3303	1376	411	10709	8551	1657	10222	13306
	S43	Inf61	Infected				IgG	2_2	34(1,B5)	18310	20068	3031	32030	27179	916	33914	7365	4680	1112.5	1205	631	628.5	281	379	7076	4364	9350	8003	2976	34062	18059	3291.5	1016	1048	17807	16630	3439	13227.5	20924
	CO 1						IgA	2_3	1(1,A1)	3382	3346	223.5	3026	809	91.5	5963	842.5	218	129	144	119	102	54.5	139	216.5	127.5	1041	295	90	250	246	30647	15283	69.5	2502.5	1700	177	2180	2884.5
	CO 1						IgA	2_3	2(1,B1)	3357	3457	236.5	3128.5	863	93	6034	859	228.5	134	138.5	119	121	54	140	246	129	1075	288	83	264	266	31556	15741	70	2550	1739	182.5	2246	3115
	CO 2						IgA	2_3	3(1,C1)	124	105	40	262.5	165	48	894	146	158	56	64	84	51.5	48	142	517.5	142.5	469	274	80	223.5	243.5	30871	15488	44	254	93	51	95	154
	CO 2						IgA	2_3	4(1,D1)	120	95	43	256.5	157	50	878	147	147	56	61	81	54.5	46.5	141	497	148	460.5	265	80.5	213	238	31037	15390	46	245.5	91	47	91.5	140.5
	CO 3						IgA	2_3	5(1,E1)	542.5	285	57	745	361	73.5	2945	327	231	94	89.5	108	78	78	271	2248.5	444	1304	741	201.5	262	257	31249	15645	52	375	224	59	155.5	288.5
	CO 3						IgA	2_3	6(1,F1)	530	269	60	771	339	70	2872	321.5	218	93	92.5	114	81	77	262	2212	452	1319.5	728	196	246.5	252	31296.5	16349	54	379	207.5	54	156	277.5
	Blank						IgA	2_3	7(1,G1)	17	22	32	20	23	17	26.5	31.5	19.5	19	20	23	19	25	56	17	37	22	27.5	26	91	161	31297	7468	30	178.5	28.5	17	17	23
	Blank						IgA	2_3	8(1,H1)	17	19	35	19	22	19	26	28	20.5	20	23.5	28	20	26	55.5	18	37	24	30	31	96	174.5	31698	7494	32	171	27.5	16	15.5	24
	594392	Vac6	Vaccinated		14	-7	IgA	2_3	9(1,A2)	5974	523	82.5	379	90	75	4647.5	714	90	99	716	98	91	60	106.5	103	99	168	145.5	86	280	282	33210	16852	55	591.5	208	67	430.5	574
	594468	Vac25	Vaccinated		22	-2	IgA	2_3	12(1,D2)	2614.5	1239	152	686.5	66	42	984.5	259	144.5	62	876	64	52	38	111	210.5	90.5	124	171.5	76	114	228.5	32076	16293	91	1213	872	203	575	1380
	790600	Inf27	Infected	8	-	-	IgA	2_3	15(1,G2)	2085	1192.5	182	28615.5	5430.5	1409	12256.5	300	535	734	156	605.5	695	194	312	5997	459.5	8230	684	382	389.5	476	31048.5	16754	99	1047	885	112.5	765	955
	824516	Inf29	Infected	54	-	-	IgA	2_3	17(1,A3)	69	88	38	159	96	27	1898	1190	42.5	37	31	40.5	36	26	60	29	49	33	45	37	101.5	189	31887	14552.5	33	221	65.5	19	51.5	76
	824514	Inf30	Infected	7	-	-	IgA	2_3	18(1,B3)	154	514	59.5	1374.5	5321.5	86	1246.5	239	696.5	233	116	77.5	69	53.5	106.5	320	148	1610	301	104	246	240.5	32761	16691	73	606	322	55.5	342	222
	594361	Inf35	Infected	31	-	-	IgA	2_3	23(1,G3)	86	116	42	80	155	89	1941	115.5	544	120	99	123	108	223	646	360	203.5	742	250.5	115.5	401	264	32147	17096.5	60	247	93	38.5	75.5	222
	594359	Inf38	Infected	9	-	-	IgA	2_3	26(1,B4)	48	29	37.5	28	35	26	38	38	67	29	31	36	28	38	88	44	66.5	433	47	38	95.5	194	32123	15367	33	187	46	31.5	24	32.5
	594357	Inf40	Infected	6	-	-	IgA	2_3	28(1,D4)	4814.5	22510	609	5539	8547	1218	5837	712.5	284.5	289	264	296	274	44	112	601	214	269	582	197	854	414	33044	17498	126	18528	18915	239	13947	20526
	594354	Inf41	Infected	20	-	-	IgA	2_3	29(1,E4)	22533	8664	1536	14845	8802.5	297	7604.5	219	315	427	102	381	392	61	118.5	332	343	2656	565	310	256	346	32926	17929.5	423	7444	6941.5	1398	8168	7888
	824515	Inf43	Infected	16	-	-	IgA	2_3	30(1,F4)	8255	25934.5	4314	9159	18456.5	1473	7819.5	313	607	171	419	257	145	51.5	122	8515	195	234.5	258.5	109	166	249	31781	16460.5	261	23691	19474	1057	18615.5	27186.5
	594363	Inf44	Infected	6	-	-	IgA	2_3	31(1,G4)	11225	20679.5	3614	2181	23455	653	1448	308	310	132	628.5	109	103	64	128	1085.5	1181	1295	1577	621	195	293	32147	16685	2107	16934	15433	6687	8599	18957.5
	594364	Inf45	Infected	7	-	-	IgA	2_3	32(1,H4)	12336	8082	760	8820.5	8267	949	5262.5	163	166	184	61	173	189	39	81.5	149	155	89	177	114	167.5	260	32714	16113	262	6225.5	5919.5	1042.5	7568	6301.5
	767931	Inf49	Infected	32	-	-	IgA	2_3	36(1,D5)	9304	2935	556	8537	7505.5	216	5400	4777.5	1390	345	218	243	245.5	52	128.5	841	270	449.5	401	182	401	378	33281	18136.5	219	2868	2425	596.5	2689.5	2893
	72120105641	Inf54	Infected	51	-	-	IgA	2_3	39(1,G5)	400.5	413	71	4262.5	407	99.5	7903.5	1520	203	176	153.5	151	153	45	105	389	166.5	522	199	106	186	257	31485	16363	48	439	232.5	39	201	341
	CBH_H41	CBH_H41	Pre-Pandemic		-	-	IgA	2_3	40(1,H5)	32	60	41	58	93	58.5	226	213	87	60	332	64.5	58	47.5	148	197	83	2175	294	99	152	241	31686	15869.5	50	224	66	114.5	51	69
	CBH_H42	CBH_H42	Pre-Pandemic		-	-	IgA	2_3	41(1,A6)	44	68	41	179	127	72	793	215	123	89	158	86	72.5	35.5	87	120	92	2615.5	112	80	264	288	31793	16363	64	213	70.5	49	68	99
	CBH_H43	CBH_H43	Pre-Pandemic		-	-	IgA	2_3	42(1,B6)	38	43	42	80	65	47	836	408	182	77	100	61.5	54	54	156.5	208	106.5	1157	92	59.5	123	223	31178	15392.5	45.5	188.5	48	33	33	41
	CBH_H44	CBH_H44	Pre-Pandemic		-	-	IgA	2_3	43(1,C6)	65	39.5	37.5	42	71	38	597	769	95	48	117	51	46	50.5	70	106	120	432	136	64	166	224	31533	15453.5	37.5	185.5	45	26	41	45
	CBH_H45	CBH_H45	Pre-Pandemic		-	-	IgA	2_3	44(1,D6)	80	181.5	45	103	133	88	1653	696.5	271	178	731	117	96	73	236	130	112	5230.5	258	86	969	300	32336	16001	95	315	119	88	74	155
	CBH_H46	CBH_H46	Pre-Pandemic		-	-	IgA	2_3	45(1,E6)	46.5	75	48	65.5	206	90.5	1545	241	314	127	126	126	124.5	36	78	175	169	283	323	100	176	244.5	32454	16389	64	209	63	46	43	79
	CBH_H47	CBH_H47	Pre-Pandemic		-	-	IgA	2_3	46(1,F6)	30	57	40	55	89	55.5	370	99	115	60	58.5	73	60	189	334	2192	168.5	714	157	88	201.5	260	31462	16147	50	237	74	64	55	73.5
	CBH_H48	CBH_H48	Pre-Pandemic		-	-	IgA	2_3	47(1,G6)	50	49.5	38	62	69	43	1071	1274.5	123	53	221.5	52	45.5	32	66	66	65.5	1019	108	55	207	234.5	31674	16025	45	204.5	61.5	33	35	64.5
	CBH_H49	CBH_H49	Pre-Pandemic		-	-	IgA	2_3	48(1,H6)	37	49	40.5	72.5	62	53	991	104.5	70	61.5	443	71	62	54.5	128	80	81	962	96	60	121	211	31662.5	15617	41	191	43	26	39	54
	CBH_H50	CBH_H50	Pre-Pandemic		-	-	IgA	2_3	57(1,A8)	33	54	42	81.5	118	42.5	603.5	214	129.5	84	171	63	55	37	87	742	141.5	2276	180	85	120.5	210	31178	16007.5	39	210.5	67	34	33	92
	594517	Vac25	Vaccinated		33	9	IgA	2_3	59(1,C8)	5442	4828	809	778	58	41.5	899	238	134.5	55.5	805	59	49	34.5	103.5	215	88	105	163	70.5	106	226.5	32277	15736	501.5	4037	3752.5	1417	2683.5	4839
	HS1	Inf56	Infected				IgA	2_3	74(1,B10)	5924	8485.5	1264	6418	2307.5	161	10204	154	416	260	496	211	237	48	96	258	204	576	314.5	156	239.5	465	31981	15806	815.5	9870.5	10840.5	5344.5	9811	11016
	S31	Inf57	Infected				IgA	2_3	78(1,F10)	1476	3317	122.5	18960	1542	235	9945	2232	293	368	513.5	306	342	69	222	408	262.5	5278.5	330	180	232.5	296	32194	16673	86	2768	2458	192.5	2364	2887
	S33	Inf58	Infected				IgA	2_3	79(1,G10)	1097	8037	391	1165	170	75	481.5	77	143	107	116	95	78.5	30	67	116	94	574	120	74	135.5	271	31556	15651	83	6190	6246.5	70	400	7902
	S36	Inf59	Infected				IgA	2_3	80(1,H10)	376	756	101.5	1328	185.5	55	1636.5	504	166.5	78	261.5	81	73	32	76	118	111.5	154	109	68.5	143.5	229	31533	15241	61	789	345	99	508	484.5
	S42	Inf60	Infected				IgA	2_3	81(1,A11)	529	402	64.5	775.5	812	49.5	461.5	452	237	81	211	66	64	38	97	1077	90.5	620.5	117	60.5	182	203	31344	14950.5	50	461	265	66	256.5	411
	S43	Inf61	Infected				IgA	2_3	82(1,B11)	1744	2763	180	2741	827.5	650	2078	390.5	138	124.5	72	136	122	38	80.5	132.5	122.5	858	151	93	160.5	222	31296.5	16107.5	69	2813	1672	192.5	2323.5	3909

## Sheet: ACE2 Competition Data
Figure 4b-d and Supplementary Figure 5, 6 - ACE2 competition assay results, MFI values normalized to ACE2 control
	SampleID	DonorID	COVID Status	dTinf	dT1	dT2	Assay	Plate	Well	Measurement Plate	Anteo RBD WT	Anteo RBD UK	Anteo RBD ZAF	Anteo RBD LA	Anteo RBD Mink
	594386	Vac1	Vaccinated		21	0	ACE2	1_2	9(1,A2)	1	0.846633	0.907151	0.977478	0.898972	0.910394
	594387	Vac2	Vaccinated		21	0	ACE2	1_2	10(1,B2)	1	0.911946	0.979969	1.03831	0.942957	0.967146
	594388	Vac3	Vaccinated		17	-4	ACE2	1_2	11(1,C2)	1	0.913941	0.977694	0.984974	0.965412	0.958551
	594389	Vac4	Vaccinated		21	0	ACE2	1_2	12(1,D2)	1	0.895279	0.956601	1.00309	0.95286	0.937526
	594390	Vac5	Vaccinated		17	-4	ACE2	1_2	13(1,E2)	1	0.997628	1.00466	1.03829	1.01329	1.01932
	594393	Vac7	Vaccinated		4	-17	ACE2	1_2	14(1,F2)	1	1.03605	1.02455	1.04959	1.04019	1.03824
	594394	Vac8	Vaccinated		21	0	ACE2	1_2	15(1,G2)	1	1.00091	1.01936	1.07035	1.02589	1.00232
	594395	Vac9	Vaccinated		13	-8	ACE2	1_2	16(1,H2)	1	1.049	1.04782	1.0726	1.05447	1.06498
	594398	Vac10	Vaccinated		21	0	ACE2	1_2	17(1,A3)	1	0.949109	0.977283	1.02038	0.992253	0.979671
	594402	Vac11	Vaccinated		21	0	ACE2	1_2	18(1,B3)	1	0.806299	0.902376	0.957593	0.884978	0.898636
	594404	Vac12	Vaccinated		17	-4	ACE2	1_2	19(1,C3)	1	0.964807	0.989135	1.01966	0.992607	0.998807
	594406	Vac13	Vaccinated		-1	-22	ACE2	1_2	20(1,D3)	1	0.997354	1.0268	1.04933	1.0239	1.03275
	594405	Vac14	Vaccinated		21	0	ACE2	1_2	21(1,E3)	1	0.906144	0.965034	0.989091	0.961066	0.946554
	594399	Vac15	Vaccinated		14	-7	ACE2	1_2	22(1,F3)	1	0.986355	0.987098	1.07535	0.990163	1.00174
	594400	Vac16	Vaccinated		21	0	ACE2	1_2	23(1,G3)	1	0.836954	0.906841	0.976738	0.885736	0.895398
	594401	Vac17	Vaccinated		21	0	ACE2	1_2	24(1,H3)	1	1.02455	1.01969	1.07975	1.07354	1.04653
	594403	Vac18	Vaccinated		18	-3	ACE2	1_2	25(1,A4)	1	0.905189	0.9441	0.981119	0.934576	0.987325
	594396	Vac19	Vaccinated		21	0	ACE2	1_2	26(1,B4)	1	0.802391	0.891436	1.00219	0.941171	0.909106
	594397	Vac20	Vaccinated		21	0	ACE2	1_2	27(1,C4)	1	0.964695	0.987157	1.01402	0.985636	1.00278
	594407	Vac21	Vaccinated		14	-7	ACE2	1_2	28(1,D4)	1	0.989072	0.993096	1.05966	1.00816	1.02732
	594391	Vac22	Vaccinated		21	0	ACE2	1_2	29(1,E4)	1	0.954228	0.991677	1.0595	1.00604	1.00663
	594450	Vac1	Vaccinated		36	15	ACE2	1_2	30(1,F4)	1	0.501188	0.664316	0.746872	0.594051	0.637324
	594448	Vac2	Vaccinated		36	15	ACE2	1_2	31(1,G4)	1	0.236657	0.458616	0.643159	0.464699	0.40716
	594465	Vac3	Vaccinated		34	13	ACE2	1_2	32(1,H4)	1	0.282262	0.450568	0.669205	0.499761	0.471514
	594441	Vac4	Vaccinated		36	15	ACE2	1_2	33(1,A5)	1	0.227591	0.392735	0.527798	0.367334	0.401627
	594464	Vac5	Vaccinated		34	13	ACE2	1_2	34(1,B5)	1	0.665152	0.803329	0.881876	0.796573	0.796233
	594449	Vac7	Vaccinated		19	-2	ACE2	1_2	35(1,C5)	1	0.975056	0.985812	1.01427	1.00951	1.0048
	594446	Vac8	Vaccinated		36	15	ACE2	1_2	36(1,D5)	1	0.594638	0.728685	0.860826	0.732662	0.749997
	594466	Vac9	Vaccinated		30	9	ACE2	1_2	37(1,E5)	1	0.33996	0.516845	0.711047	0.525162	0.5081
	594444	Vac10	Vaccinated		36	15	ACE2	1_2	38(1,F5)	1	0.733616	0.87168	0.945323	0.839049	0.846663
	594445	Vac11	Vaccinated		36	15	ACE2	1_2	39(1,G5)	1	0.135862	0.290241	0.545231	0.248282	0.275709
	594462	Vac12	Vaccinated		34	13	ACE2	1_2	40(1,H5)	1	0.542531	0.721757	0.849519	0.680503	0.695197
	594461	Vac13	Vaccinated		14	-7	ACE2	1_2	41(1,A6)	1	0.869166	0.929946	0.969143	0.957373	0.947058
	594453	Vac14	Vaccinated		37	16	ACE2	1_2	42(1,B6)	1	0.289434	0.453734	0.623596	0.425788	0.462016
	594463	Vac15	Vaccinated		31	10	ACE2	1_2	43(1,C6)	1	0.326757	0.537192	0.675313	0.460814	0.488404
	594443	Vac16	Vaccinated		36	15	ACE2	1_2	44(1,D6)	1	0.208192	0.368305	0.547071	0.325169	0.382343
	594442	Vac17	Vaccinated		36	15	ACE2	1_2	45(1,E6)	1	0.504756	0.676706	0.770569	0.622907	0.661418
	594440	Vac18	Vaccinated		33	12	ACE2	1_2	46(1,F6)	1	0.501793	0.654024	0.854764	0.619757	0.645779
	594452	Vac19	Vaccinated		37	16	ACE2	1_2	47(1,G6)	1	0.099785	0.263766	0.614672	0.228267	0.233175
	594447	Vac20	Vaccinated		36	15	ACE2	1_2	48(1,H6)	1	0.263306	0.509015	0.715	0.415087	0.384464
	594467	Vac21	Vaccinated		31	10	ACE2	1_2	57(1,A8)	1	0.244418	0.433429	0.615236	0.424146	0.395579
	594429	Vac22	Vaccinated		37	16	ACE2	1_2	58(1,B8)	1	0.305557	0.507519	0.723018	0.458438	0.480291
	826329	Inf1	Infected	32	-	-	ACE2	1_2	59(1,C8)	1	0.971781	1.00601	1.00194	0.994966	1.00544
	826330	Inf2	Infected	43	-	-	ACE2	1_2	60(1,D8)	1	0.964453	1.00711	1.04008	1.00913	1.02051
	790590	Inf3	Infected	5	-	-	ACE2	1_2	61(1,E8)	1	0.993208	1.01552	1.01335	1.02323	1.02596
	652705	Inf4	Infected	13	-	-	ACE2	1_2	62(1,F8)	1	0.335063	0.477359	0.855359	0.51168	0.44766
	598992	Inf7	Infected	2	-	-	ACE2	1_2	65(1,A9)	1	0.952823	0.981642	1.00275	0.983747	1.00233
	598997	Inf8	Infected	4	-	-	ACE2	1_2	66(1,B9)	1	0.150909	0.245832	1.01958	0.261	0.30378
	599002	Inf9	Infected	4	-	-	ACE2	1_2	67(1,C9)	1	0.96532	0.988369	1.01327	1.01256	0.994623
	599007	Inf10	Infected	17	-	-	ACE2	1_2	68(1,D9)	1	0.126861	0.235936	0.783178	0.226363	0.258083
	598958	Inf11	Infected	14	-	-	ACE2	1_2	69(1,E9)	1	0.403379	0.522119	0.649407	0.554194	0.562158
	598957	Inf12	Infected	13	-	-	ACE2	1_2	70(1,F9)	1	0.145482	0.308833	0.849757	0.366039	0.288922
	598962	Inf13	Infected	8	-	-	ACE2	1_2	71(1,G9)	1	0.280883	0.453861	0.92457	0.390602	0.447158
	598959	Inf15	Infected	8	-	-	ACE2	1_2	73(1,A10)	1	0.039746	0.125343	0.390826	0.076909	0.12194
	790593	Inf17	Infected	9	-	-	ACE2	1_2	75(1,C10)	1	0.58571	0.757223	1.02029	0.725021	0.734001
	598952	Inf18	Infected	13	-	-	ACE2	1_2	76(1,D10)	1	0.163463	0.320364	0.862508	0.311787	0.301823
	598953	Inf19	Infected	5	-	-	ACE2	1_2	77(1,E10)	1	0.628866	0.749992	0.989798	0.805645	0.762425
	598950	Inf20	Infected	19	-	-	ACE2	1_2	78(1,F10)	1	0.834471	0.884183	0.994571	0.866805	0.921575
	72120105886	Inf52	Infected	85	-	-	ACE2	1_2	83(1,C11)	1	0.873761	0.94389	0.995039	0.951997	0.963684
	CBH_H31	CBH_H31	Pre-Pandemic		-	-	ACE2	1_2	87(1,G11)	1	0.992792	1.02079	1.07808	1.01473	1.04279
	CBH_H32	CBH_H32	Pre-Pandemic		-	-	ACE2	1_2	88(1,H11)	1	0.992324	1.02228	1.03533	1.03538	1.00046
	CBH_H33	CBH_H33	Pre-Pandemic		-	-	ACE2	1_2	89(1,A12)	1	0.95646	0.977872	1.01713	0.997626	1.00671
	CBH_H34	CBH_H34	Pre-Pandemic		-	-	ACE2	1_2	90(1,B12)	1	1.01317	0.998975	1.01341	0.998785	1.02347
	CBH_H35	CBH_H35	Pre-Pandemic		-	-	ACE2	1_2	91(1,C12)	1	0.976714	0.988765	1.01457	1.01227	0.997352
	CBH_H36	CBH_H36	Pre-Pandemic		-	-	ACE2	1_2	92(1,D12)	1	0.983317	1.01328	1.01655	0.987523	1.0043
	CBH_H37	CBH_H37	Pre-Pandemic		-	-	ACE2	1_2	93(1,E12)	1	0.961408	0.970736	1.02673	0.965791	1.00033
	CBH_H38	CBH_H38	Pre-Pandemic		-	-	ACE2	1_2	94(1,F12)	1	1.00071	0.991453	1.02949	0.987984	1.01841
	CBH_H39	CBH_H39	Pre-Pandemic		-	-	ACE2	1_2	95(1,G12)	1	0.979734	1.01275	1.01903	0.99501	1.00452
	CBH_H40	CBH_H40	Pre-Pandemic		-	-	ACE2	1_2	96(1,H12)	1	1.01059	1.00065	1.0725	1.03407	1.02773
	594392	Vac6	Vaccinated		14	-7	ACE2	2_1	9(1,A2)	2	0.928789	0.927947	0.992045	0.961746	0.940508
	594468	Vac25	Vaccinated		22	-2	ACE2	2_1	12(1,D2)	2	0.935519	0.967877	1.03473	0.9713	0.971032
	790600	Inf27	Infected	8	-	-	ACE2	2_1	15(1,G2)	2	0.375372	0.477044	0.971185	0.513793	0.534104
	824516	Inf29	Infected	54	-	-	ACE2	2_1	17(1,A3)	2	0.912158	0.928441	1.02519	0.956114	0.943495
	824514	Inf30	Infected	7	-	-	ACE2	2_1	18(1,B3)	2	0.988299	0.986412	1.00015	0.991926	0.984668
	594361	Inf35	Infected	31	-	-	ACE2	2_1	23(1,G3)	2	1.0384	1.04305	1.07565	1.08638	1.06241
	594359	Inf38	Infected	9	-	-	ACE2	2_1	26(1,B4)	2	0.98774	0.999402	1.03322	1.00604	1.00409
	594357	Inf40	Infected	6	-	-	ACE2	2_1	28(1,D4)	2	0.40188	0.515333	1.02668	0.633263	0.56223
	594354	Inf41	Infected	20	-	-	ACE2	2_1	29(1,E4)	2	0.15986	0.343108	0.718779	0.241412	0.344934
	824515	Inf43	Infected	16	-	-	ACE2	2_1	30(1,F4)	2	0.147619	0.351938	0.893429	0.342436	0.288215
	594363	Inf44	Infected	6	-	-	ACE2	2_1	31(1,G4)	2	0.240383	0.356915	0.884036	0.671537	0.429184
	594364	Inf45	Infected	7	-	-	ACE2	2_1	32(1,H4)	2	0.277062	0.494799	0.877509	0.451433	0.414153
	767931	Inf49	Infected	32	-	-	ACE2	2_1	36(1,D5)	2	0.016927	0.056139	0.539046	0.030153	0.078641
	72120105641	Inf54	Infected	51	-	-	ACE2	2_1	39(1,G5)	2	0.92605	0.978739	1.09421	0.972438	0.978775
	CBH_H41	CBH_H41	Pre-Pandemic		-	-	ACE2	2_1	40(1,H5)	2	1.06214	1.07265	1.0775	1.02891	1.05929
	CBH_H42	CBH_H42	Pre-Pandemic		-	-	ACE2	2_1	41(1,A6)	2	0.986495	0.957753	0.984817	0.964771	0.994725
	CBH_H43	CBH_H43	Pre-Pandemic		-	-	ACE2	2_1	42(1,B6)	2	0.968098	0.987944	0.966121	0.976661	1.02189
	CBH_H44	CBH_H44	Pre-Pandemic		-	-	ACE2	2_1	43(1,C6)	2	0.973837	1.00887	0.992233	0.98936	1.00625
	CBH_H45	CBH_H45	Pre-Pandemic		-	-	ACE2	2_1	44(1,D6)	2	0.979753	0.989795	1.00893	0.970809	0.972041
	CBH_H46	CBH_H46	Pre-Pandemic		-	-	ACE2	2_1	45(1,E6)	2	1.02571	1.06391	1.06893	1.05281	1.06222
	CBH_H47	CBH_H47	Pre-Pandemic		-	-	ACE2	2_1	46(1,F6)	2	0.99998	1.01144	1.02052	1.06163	1.04895
	CBH_H48	CBH_H48	Pre-Pandemic		-	-	ACE2	2_1	47(1,G6)	2	1.04669	1.05324	1.08838	1.06	1.06327
	CBH_H49	CBH_H49	Pre-Pandemic		-	-	ACE2	2_1	48(1,H6)	2	1.10498	1.10306	1.11563	1.0796	1.09095
	CBH_H50	CBH_H50	Pre-Pandemic		-	-	ACE2	2_1	57(1,A8)	2	0.961853	0.961417	0.976723	0.985182	0.975193
	594517	Vac25	Vaccinated		33	9	ACE2	2_1	59(1,C8)	2	0.431641	0.633128	0.80484	0.665179	0.630254
	HS1	Inf56	Infected				ACE2	2_1	74(1,B10)	2	0.202851	0.30195	0.618757	0.307488	0.38086
	S31	Inf57	Infected				ACE2	2_1	78(1,F10)	2	0.631936	0.710032	0.811621	0.657534	0.750614
	S33	Inf58	Infected				ACE2	2_1	79(1,G10)	2	0.617763	0.734052	1.00405	0.770689	0.755082
	S36	Inf59	Infected				ACE2	2_1	80(1,H10)	2	0.842606	0.94923	1.03707	0.946916	0.965977
	S42	Inf60	Infected				ACE2	2_1	81(1,A11)	2	0.802794	0.885763	0.961393	0.883702	0.90208
	S43	Inf61	Infected				ACE2	2_1	82(1,B11)	2	0.616246	0.736634	0.872198	0.744129	0.761994

## Sheet: Figure 2
Figure 2 - MULTICOV-AB Saliva measurement results, Normalized MFI values
	Sample_id	sample_type	IgA_Spike	IgA_RBD	IgA_S1	IgA_S2	IgA_NC	IgA_NNTD	IgG_Spike	IgG_RBD	IgG_S1	IgG_S2	IgG_NC	IgG_NNTD
	1	Infected	2.16687	1.44339	2.17811	1.76311	3.78114	1.97203	0.505588	0.940571	2.97518	0.455015	0.399851	0.747679
	2	Infected	3.10304	6.05185	2.57626	0.554541	3.61576	9.52697	0.184142	0.385044	1.12254	0.166604	0.0348785	0.249046
	3	Infected	31.0636	5.90336	2.33573	13.1635	6.7936	5.10476	0.419573	1.32037	3.59377	0.609038	0.235348	0.738571
	4	Infected	0.577512	0.769136	1.02327	0.66152	0.34334	1.05864	0.140343	0.186599	0.593067	0.132426	0.0202247	0.176835
	5	Infected	9.03205	18.4325	12.5378	1.68154	1.37612	4.77782	0.329072	0.671899	1.06821	0.367246	0.0237372	0.43559
	6	Infected	0.240742	0.347751	1.0564	0.148421	0.464315	1.31048	0.336357	0.120498	0.993048	0.152153	0.0876003	0.391888
	7	Infected	0.657668	0.429454	0.753428	0.254104	0.392547	1.02737	0.259627	0.127754	0.545117	0.306089	0.288044	0.563327
	8	Infected	3.38503	1.70949	10.7744	0.623299	1.23202	6.78215	0.561558	0.177697	2.16469	0.129902	0.0293931	0.668216
	9	Infected	0.647077	0.696737	2.37577	0.379056	0.527758	2.62345	1.86801	1.48108	6.91265	0.767291	0.0396769	0.656157
	10	Infected	0.6108	1.62239	0.624129	0.251588	0.31901	0.598959	0.429414	0.29102	0.850858	0.458683	0.0452804	0.274201
	11	Infected	1.90816	1.12939	1.26591	1.43672	1.56436	1.16141	0.074164	0.161677	0.51634	0.0935789	0.0168312	0.342759
	12	Infected	5.52758	4.73582	2.99201	1.19867	1.16146	1.32212	0.151814	0.296369	0.919298	0.0921575	0.0452469	0.35242
	13	Infected	6.42929	4.95113	7.59207	4.16309	0.99309	2.07668	0.883319	1.28977	4.7866	0.588692	0.142641	0.988852
	14	Infected	1.28178	1.04581	3.8182	0.642091	0.966015	4.22951	0.609912	0.16125	1.0294	0.136851	0.0382425	0.517201
	15	Infected	4.79297	7.97811	2.96531	1.50038	5.23201	1.82461	0.336843	0.798486	1.75891	0.614297	0.100113	0.41332
	16	Infected	1.11201	1.08748	1.52338	1.48748	0.922649	1.8842	1.71305	4.53971	11.8049	1.59286	1.81468	0.819224
	17	Infected	0.595453	0.864677	0.892311	0.664598	0.765812	3.33571	0.190901	0.38727	1.22605	0.187844	0.0374137	0.495365
	18	Infected	7.66048	4.18987	2.66314	1.20393	6.88309	1.86147	0.168075	0.172975	0.797596	0.171974	0.0115675	0.167895
	19	Infected	1.70823	2.42561	3.12277	0.621157	0.401434	1.14477	0.383405	0.273507	1.10418	0.535687	0.063268	0.577141
	20	Infected	0.423656	0.965732	1.53033	1.59869	0.973799	4.10026	0.784707	1.07071	4.96592	0.649635	0.190344	1.02842
	21	Infected	1.54422	4.94176	2.3426	1.19704	1.40319	1.17985	0.532254	0.23767	0.757871	0.255751	0.0469244	0.242663
	22	Infected	1.05379	1.14912	1.35285	0.695086	0.422938	1.50865	0.650895	0.162898	1.02393	0.237867	0.0330534	0.415863
	23	Infected	0.650546	1.139	1.22406	0.434068	1.34731	1.751	0.0958535	0.141703	0.580125	0.0342898	0.0139394	0.132383
	24	Infected	7.94424	2.52451	14.7609	2.5748	2.67864	9.81851	0.443813	1.87618	1.00267	0.272476	0.095495	0.59032
	25	Infected	0.707033	1.95453	1.14958	0.356125	0.548164	1.74216	0.186811	0.200981	0.900902	0.0938031	0.0213274	0.217854
	26	Infected	7.90248	4.71082	2.46315	3.03707	1.37367	2.09806	1.58939	2.41876	11.7199	1.07165	1.60477	1.96115
	27	Infected	1.27165	0.750147	3.60722	0.416259	0.581253	2.4808	0.259701	0.134036	1.2492	0.0643812	0.0278283	0.265144
	28	Inf_and_Vac	4.72641	2.79737	4.48433	2.06588	0.646673	1.01587	10.494	12.2638	119.191	6.19437	0.0419202	0.295092
	29	Inf_and_Vac	12.9234	9.91967	24.4976	1.91106	2.07074	9.43983	5.29499	3.94665	43.1172	2.03896	0.0245402	0.606335
	30	negative	0.522439	0.751023	1.26657	0.314401	0.803652	2.50077	0.00870658	0.0511767	0.412463	0.0274554	0.0164323	0.296696
	31	negative	0.211317	0.490081	0.638855	0.335326	0.412448	1.24512	0.006125	0.022381	0.164464	0.0141623	0.00439921	0.0994977
	32	negative	0.67766	2.26528	1.82228	0.798518	0.985647	7.86852	0.0112248	0.0672668	0.359287	0.130642	0.0417796	0.45339
	33	negative	0.376056	1.87867	0.612346	0.213968	9.90941	1.9207	0.00949078	0.0623899	0.345544	0.0468553	0.0196274	0.254389
	34	negative	0.39948	0.217108	0.872286	0.139507	0.184134	0.726175	0.00695587	0.0214399	0.151931	0.0125407	0.0032465	0.0866349
	35	negative	5.76964	2.36341	3.13118	0.534886	2.97262	11.0336	0.00977735	0.0424026	0.212733	0.0668761	0.00849003	0.237365
	36	negative	0.4067	0.672815	1.64426	0.936334	1.46043	2.23936	0.00865662	0.0317728	0.219048	0.0404744	0.0116367	0.164365
	37	negative	0.855651	1.4749	2.1135	0.888021	1.09836	4.11348	0.00768031	0.0260782	0.177383	0.0276161	0.00530832	0.106007
	38	negative	0.282363	0.363058	0.450969	0.188591	0.321102	0.905302	0.00989257	0.0402355	0.215496	0.0249288	0.0090225	0.206134
	39	negative	0.296552	0.776853	3.07329	0.278375	0.693868	3.45522	0.00947761	0.0727411	0.682969	0.0227652	0.0118362	0.351248
	40	negative	0.110663	0.329439	0.464207	0.272949	0.262667	0.711951	0.00706231	0.0323539	0.19153	0.016258	0.00543071	0.140592
	41	negative	0.220744	0.596121	0.676163	0.2765	0.485946	1.4741	0.0100497	0.0497746	0.273826	0.0625255	0.0293407	0.282486
	42	negative	0.296156	0.459796	0.539738	0.276042	0.3999	0.775828	0.0588579	0.0430847	0.191692	0.0937148	0.0067513	0.132863
	43	negative	0.51063	0.750746	4.95116	0.352045	0.622733	3.26211	0.0276483	0.0709651	0.987531	0.0275363	0.0112283	0.341562
	44	negative	0.238769	0.599922	0.668291	0.44395	0.705851	2.0293	0.00672215	0.068012	0.253898	0.059312	0.0133897	0.352837
	45	negative	0.44534	0.337555	0.863468	0.160575	0.26924	0.937133	0.00988528	0.0342304	0.29424	0.0183658	0.0168946	0.184727
	46	negative	0.151589	0.791183	0.521493	0.172263	0.775466	4.25426	0.0113924	0.0493737	0.222053	0.0302869	0.0097364	0.286254
	47	negative	0.39872	0.920442	0.758604	0.597521	0.459624	0.916442	0.00766716	0.0332523	0.245728	0.0262846	0.0111515	0.167763
	48	negative	0.22499	0.245234	0.519921	0.313317	0.404232	0.576995	0.00578959	0.0260149	0.145263	0.0305668	0.00726074	0.132708
	49	negative	0.446938	0.894135	0.864789	0.25686	0.46596	0.972037	0.0103337	0.0512076	0.298615	0.0328832	0.00988328	0.273248
	50	negative	0.799819	1.34976	7.54026	0.505857	1.09656	5.46811	0.0128734	0.0505559	0.65791	0.0169799	0.00736533	0.246498
	51	negative	0.392581	0.863013	0.810432	0.710767	3.38995	1.80603	0.00745133	0.0308668	0.180064	0.0348305	0.0101327	0.192799
	52	negative	0.54461	2.3224	2.05489	0.546051	1.6106	5.79156	0.0182484	0.167326	0.583759	0.133538	0.093898	1.20037
	53	negative	2.45112	4.75298	4.82547	1.04704	3.98078	5.33572	0.0137177	0.108563	0.765276	0.0774034	0.0507062	0.587833
	54	negative	0.653654	1.81888	8.72673	0.548392	1.57826	7.81138	0.0322084	0.342291	2.97971	0.0934953	0.0464978	1.50638
	55	negative	1.40008	1.19408	1.20599	0.363495	2.06542	4.22347	0.00922611	0.0849072	0.379488	0.0489439	0.0330925	0.604792
	56	negative	1.45827	1.10449	2.92582	0.582902	15.155	3.77008	0.00766423	0.0402607	0.299988	0.0347222	0.0072615	0.173294
	57	negative	0.472173	1.53894	1.09844	0.566283	4.11606	7.57377	0.00630942	0.0398288	0.181113	0.0134163	0.010068	0.332292
	58	negative	1.58164	0.581536	0.456162	0.191402	0.228414	0.507745	0.00656176	0.0256597	0.174655	0.0215958	0.00539163	0.11539
	59	negative	0.554973	0.64959	1.26834	0.542665	0.72139	2.38247	0.010827	0.0954987	0.43753	0.10189	0.0287204	0.491728
	60	negative	0.360154	1.47213	2.1639	0.416996	1.42881	2.69336	0.0134125	0.0608798	0.431457	0.0333667	0.0208709	0.291804
	61	negative	0.527095	2.72709	0.708739	0.609562	1.84265	1.1565	0.0348788	0.12298	0.610261	0.0757382	0.033591	0.344034
	62	negative	0.847994	1.2612	1.09172	0.600114	1.68081	2.22336	0.0103483	0.0371225	0.246728	0.0327678	0.0233855	0.233367
	63	negative	4.25508	0.723906	1.24025	0.76382	3.00513	3.09498	0.0117701	0.1092	0.525669	0.0422373	0.0229016	0.604505
	64	negative	1.52435	0.728599	1.09651	0.175234	0.355837	0.851259	0.00853922	0.0233193	0.234647	0.0127282	0.00658238	0.119964
	65	negative	2.19113	5.19134	0.920077	0.376086	4.82594	1.06321	0.01435	0.0538406	0.246437	0.0368459	0.0160769	0.333796
	66	negative	0.278103	0.310083	0.940732	0.234432	0.411552	1.3153	0.00755194	0.0304179	0.249361	0.0193371	0.00534146	0.14782
	67	negative	0.836138	0.707932	0.450495	0.248255	0.260868	0.743303	0.00767373	0.0250955	0.192144	0.0246678	0.0059092	0.111638
	68	negative	0.31941	0.608658	3.18885	0.209543	0.417833	2.19548	0.0108547	0.03225	0.438455	0.0101436	0.00500981	0.140886
	69	negative	3.64046	8.3877	0.97932	0.50102	0.894175	1.31872	0.00984226	0.0560392	0.354428	0.0780766	0.015372	0.329417
	70	negative	0.982763	0.581376	0.834242	0.544604	1.03258	1.56278	0.00724501	0.0355805	0.2237	0.0312932	0.00861881	0.189763
	71	negative	0.735744	2.13586	1.09701	0.641228	0.808899	6.25523	0.0139686	0.0888801	0.480992	0.120568	0.0223109	0.430031
	72	negative	0.0882754	0.820782	0.34876	0.29465	0.186744	0.545398	0.00634593	0.0334138	0.207081	0.0885541	0.00958639	0.206958
	73	negative	0.559403	0.385316	1.41709	0.24282	0.398483	1.36044	0.00722235	0.025438	0.263639	0.00930359	0.00401398	0.11645
	74	negative	0.740915	0.512414	0.441938	0.107439	0.186642	0.397489	0.00710642	0.0221471	0.172798	0.0112826	0.00411057	0.0944859
	75	negative	0.943348	1.04459	2.36475	0.47529	1.07135	1.76879	0.00770942	0.0535743	0.419055	0.0260705	0.00879178	0.221638
	76	negative	0.8959	1.22333	1.23675	0.294106	0.872159	2.39842	0.0126947	0.0346609	0.253105	0.0309635	0.0205152	0.341093
	77	negative	0.168644	0.435652	0.426267	0.11438	0.234326	0.649327	0.0128753	0.0399292	0.279916	0.063656	0.0197651	0.251714
	78	negative	2.01738	4.67201	0.750661	0.224476	1.4598	2.0106	0.00865801	0.0501371	0.234904	0.0215516	0.0113925	0.309036
	79	vac_other	4.30854	1.87628	1.18947	0.361308	0.719968	0.922971	0.0158706	0.0285287	0.23139	0.0436068	0.0100869	0.205195
	80	vac_other	4.29049	1.43021	3.18167	0.165262	0.27683	0.83927	0.577842	0.0686976	1.18388	0.0478314	0.00652413	0.149171
	81	vac_other	3.14662	1.06767	8.98281	0.506527	0.941068	4.92207	1.68222	0.118303	2.72094	0.0581198	0.0175234	0.462723
	82	vac_other	4.72822	1.23681	2.57801	0.537724	0.877895	0.936376	0.00687524	0.0197095	0.167821	0.0550163	0.00648463	0.117534
	83	vac_other	7.36394	0.9092	2.88564	0.187802	1.65115	1.93028	0.390344	0.105225	0.848582	0.0716652	0.00613412	0.126561
	84	vac_other	9.88877	3.88504	11.7903	0.710778	4.42768	28.8346	3.6357	1.2711	20.5794	0.574586	0.0243287	0.959204
	85	vaccinated	0.297711	0.527979	0.817145	0.132026	0.312304	1.41107	3.27799	4.95694	19.1124	0.183544	0.0165535	0.506947
	86	vaccinated	1.34885	0.877732	2.2261	0.159003	0.512921	2.49905	8.80215	8.23544	71.9505	0.410927	0.0176548	0.480332
	87	vaccinated	0.863639	1.92332	0.914805	0.264002	2.01836	1.14066	3.16199	5.86494	21.5079	0.236044	0.0104884	0.231067
	88	vaccinated	0.477314	0.321398	1.02265	0.0840775	0.454777	0.748906	0.655964	0.528076	3.18212	0.0306182	0.0107257	0.250003
	89	vaccinated	3.39029	1.55531	3.5506	0.223614	0.472418	3.12951	6.83855	7.40147	44.7237	0.495177	0.0204164	0.313482
	90	vaccinated	4.83745	3.52864	16.4359	0.785817	2.03061	11.38	6.93088	3.10043	34.782	0.217644	0.0164251	0.526643
	91	vaccinated	2.61731	2.69747	3.77776	0.240665	0.819752	4.69056	8.1789	7.55904	57.7312	0.377506	0.0214359	0.653502
	92	vaccinated	0.594123	1.43882	3.03386	0.246369	0.975366	6.03599	2.12719	1.74075	10.6779	0.0797725	0.0325024	1.02523
	93	vaccinated	0.764322	1.11223	1.11389	0.128245	0.463139	1.12872	7.53262	14.1282	64.8292	0.664991	0.014241	0.349703
	94	vaccinated	1.40551	1.35332	1.65815	0.310433	0.444056	2.12684	12.3598	17.7235	125.05	1.15282	0.0444695	0.356869
	95	vaccinated	5.20002	3.96469	3.24554	0.637353	3.95803	2.92775	8.07482	8.8511	67.5534	0.903222	0.0705713	0.469542
	96	vaccinated	1.20428	1.02916	1.98243	0.547169	0.718752	1.81109	11.0872	19.6838	112.886	0.442055	0.115817	1.12275
	97	vaccinated	1.78599	1.14721	2.02735	1.35599	0.720357	1.93316	16.0288	33.0491	206.885	3.25024	0.0232254	0.59491
	98	vaccinated	2.3223	0.593269	0.889337	0.235584	0.377301	1.34037	10.9515	21.0178	105.051	0.564592	0.0121188	0.263089
	99	vaccinated	0.56217	1.11822	0.985059	0.185223	0.360667	1.5066	0.733929	0.81281	2.60776	0.0889613	0.00962389	0.290924
	100	vaccinated	1.06175	1.33735	1.7162	0.110313	16.6573	0.843004	14.0974	24.8999	153.031	1.02784	0.023956	0.575807
	101	vaccinated	0.46643	0.379828	0.845223	0.11223	0.283402	0.871345	8.68655	15.8055	70.0748	0.728383	0.0297743	0.80438
	102	vaccinated	1.98883	1.92219	1.65474	0.2355	0.266925	1.02479	6.4122	8.79076	46.7499	1.02877	0.0150408	0.323855
	103	vaccinated	1.00826	2.18989	11.9947	0.711848	1.92628	10.2375	6.19561	2.16442	26.4998	0.296374	0.043753	1.34018
	104	vaccinated	4.6112	2.92229	3.22474	0.737229	2.66607	9.01583	0.935829	0.49333	3.38425	0.214341	0.057453	1.69566
	105	vaccinated	6.87465	5.99657	11.6875	1.19092	9.19666	8.34284	9.17168	12.6758	95.6735	4.18275	0.109617	0.886725
	106	vaccinated	0.530268	0.875377	1.2967	0.188657	0.487922	1.91281	5.20513	8.52935	40.7727	0.86082	0.0160415	0.451138

## Sheet: Fig 4a
Figure 4a - VNT results
	SampleID	SampleID_IVNT	VNT50_WT	VNT50_SA
	594387	Vac2_1	165.262	40
	594448	Vac2_2	5219.21	80
	594389	Vac4_1	160	80
	594441	Vac4_2	2359.6	1313.2
	594393	Vac7_1	40	40
	594449	Vac7_2	40	40
	594394	Vac8_1	40	40
	594446	Vac8_2	591.366	304.878
	594395	Vac9_1	367.242	40
	594466	Vac9_2	2383.79	228.05
	594398	Vac10_1	40	40
	594444	Vac10_2	587.199	40
	594400	Vac16_1	311.624	40
	594443	Vac16_2	2602.81	1145.08
	594407	Vac21_1	40	40
	594467	Vac21_2	2387.2	80
	HS1	HS1	5120	392.773
	S31	S31	2115.51	812.348
	S33	S33	1029.55	262.881
	S36	S36	1694.05	496.524
	S42	S42	827.13	40
	S43	S43	1278.12	180.44
	CBH_H43	CBH_H43	40	40
	CBH_H32	CBH_H32	40	40

## Sheet: Suppl Fig 1
Supplementary Figure 1 - Measurement of sample dilution series
	Sample ID	Donor ID	dT (1st shot)	MFI 1:400	MFI 1:800	MFI 1:1600	MFI 1:3200	MFI 1:6400	MFI 1:12800
	594387	Vac2	21	12135	7475	4286	2420	1289.5	663
	594448	Vac2	36	40619.5	36626	31274.5	23847	16101	9866
	594390	Vac5	17	1526	880	466.5	245	136	86
	594464	Vac5	34	28091	20698	13846	8347	4757	2609.5
	594394	Vac8	21	5780	3336	1787	963	490.5	253.5
	594446	Vac8	36	31731	24486	16423.5	10415	6077.5	3387
	594400	Vac16	21	17596.5	11709	7085	4189	2211	1182.5
	594443	Vac16	36	41510	37950	32016	23048	15126	9425
	594407	Vac21	14	2429	1338.5	713	374	216	121
	594467	Vac21	31	37641.5	33328.5	26585	19123	12561	7433
	CBH_H43	CBH_H43	-	215	124.5	86	55	39	33

## Sheet: Suppl Fig 2
Supplementary Figure 2 - Results of Saliva IgG ELISA
	Sample_ID	Sample_Type	Saliva_IgG
	1	Infected	28.406
	2	Infected	39.714
	3	Infected	22.887
	4	Infected	92.487
	5	Infected	11.718
	6	Infected	44.596
	7	Infected	19.14
	8	Infected	10.958
	9	Infected	37.47
	10	Infected	112.246
	11	Infected	9.46
	12	Infected	19.839
	13	Infected	11.92
	14	Infected	52.334
	15	Infected	8.875
	16	Infected	16.547
	17	Infected	130.08
	18	Infected	19.095
	19	Infected	17.277
	20	Infected	13.815
	21	Infected	61.604
	22	Infected	16.182
	23	Infected	11.562
	24	Infected	7.371
	25	Infected	155.757
	26	Infected	10.42
	27	Infected	158.388
	99	Inf_and_vac	1739.68
	28	Negative	0
	29	Negative	1.862
	30	Negative	5.606
	31	Negative	0
	32	Negative	1.959
	33	Negative	0.921
	34	Negative	0
	35	Negative	1.902
	36	Negative	0
	37	Negative	1.62
	38	Negative	4.585
	39	Negative	2.307
	40	Negative	0.177
	41	Negative	0.926
	42	Negative	0
	43	Negative	0.912
	44	Negative	1.655
	45	Negative	0
	46	Negative	2.348
	47	Negative	0
	48	Negative	1.327
	49	Negative	4.345
	50	Negative	1.526
	51	Negative	0.735
	52	Negative	3.281
	53	Negative	0
	54	Negative	0.621
	55	Negative	1.617
	56	Negative	1.436
	57	Negative	2.887
	58	Negative	7.22
	59	Negative	2.621
	60	Negative	1.899
	61	Negative	0
	62	Negative	3.177
	63	Negative	0.535
	64	Negative	1.411
	65	Negative	6.073
	66	Negative	2.072
	67	Negative	1.911
	68	Negative	1.569
	69	Negative	0
	70	Negative	0
	71	Negative	1.257
	72	Negative	1.257
	73	Negative	1.383
	74	Negative	0
	75	Negative	0
	76	Negative	0
	77	Vaccinated	165.935
	78	Vaccinated	349.555
	79	Vaccinated	136.542
	80	Vaccinated	12.261
	81	Vaccinated	1354.03
	82	Vaccinated	237.414
	83	Vaccinated	51.931
	84	Vaccinated	158.217
	85	Vaccinated	640.007
	86	Vaccinated	1981.61
	87	Vaccinated	709.68
	88	Vaccinated	2255.18
	89	Vaccinated	536.204
	90	Vaccinated	405.876
	91	Vaccinated	33.535
	92	Vaccinated	1213.51
	93	Vaccinated	114.406
	94	Vaccinated	210.364
	95	Vaccinated	224.739
	96	Vaccinated	16.559
	97	Vaccinated	808.033
	98	Vaccinated	231.456
	101	Vaccinated_other	525.715
	102	Vaccinated_other	612.328

## Sheet: Suppl Fig 5
Supplementary Figure 5 - Results of NeutrobodyPlex measurement
	SampleID	DonorID	COVID Status	dTinf	dT1	dT2	Assay	Plate	Well	Anteo RBD WT
	594386	Vac1	Vaccinated		21	0	NBP	1_1	57(1,A8)	0.561809
	594387	Vac2	Vaccinated		21	0	NBP	1_1	58(1,B8)	0.350817
	594388	Vac3	Vaccinated		17	-4	NBP	1_1	59(1,C8)	0.31827
	594389	Vac4	Vaccinated		21	0	NBP	1_1	60(1,D8)	0.325119
	594390	Vac5	Vaccinated		17	-4	NBP	1_1	61(1,E8)	0.18238
	594394	Vac8	Vaccinated		21	0	NBP	1_1	63(1,G8)	0.34104
	594395	Vac9	Vaccinated		13	-8	NBP	1_1	64(1,H8)	0.398578
	594398	Vac10	Vaccinated		21	0	NBP	1_1	65(1,A9)	0.214261
	594402	Vac11	Vaccinated		21	0	NBP	1_1	66(1,B9)	0.392152
	594404	Vac12	Vaccinated		17	-4	NBP	1_1	67(1,C9)	0.24815
	594405	Vac14	Vaccinated		21	0	NBP	1_1	69(1,E9)	0.323332
	594399	Vac15	Vaccinated		14	-7	NBP	1_1	70(1,F9)	0.238936
	594400	Vac16	Vaccinated		21	0	NBP	1_1	71(1,G9)	0.360023
	594401	Vac17	Vaccinated		21	0	NBP	1_1	72(1,H9)	0.30311
	594403	Vac18	Vaccinated		18	-3	NBP	1_1	73(1,A10)	0.294767
	594396	Vac19	Vaccinated		21	0	NBP	1_1	74(1,B10)	0.414796
	594397	Vac20	Vaccinated		21	0	NBP	1_1	75(1,C10)	0.315697
	594407	Vac21	Vaccinated		14	-7	NBP	1_1	76(1,D10)	0.299363
	594391	Vac22	Vaccinated		21	0	NBP	1_1	77(1,E10)	0.304701
	594450	Vac1	Vaccinated		36	15	NBP	1_1	78(1,F10)	0.604139
	594448	Vac2	Vaccinated		36	15	NBP	1_1	79(1,G10)	0.713093
	594465	Vac3	Vaccinated		34	13	NBP	1_1	80(1,H10)	0.678396
	594441	Vac4	Vaccinated		36	15	NBP	1_1	81(1,A11)	0.704724
	594464	Vac5	Vaccinated		34	13	NBP	1_1	82(1,B11)	0.487974
	594449	Vac7	Vaccinated		19	-2	NBP	1_1	83(1,C11)	0.294317
	594446	Vac8	Vaccinated		36	15	NBP	1_1	84(1,D11)	0.541486
	594466	Vac9	Vaccinated		30	9	NBP	1_1	85(1,E11)	0.622784
	594444	Vac10	Vaccinated		36	15	NBP	1_1	86(1,F11)	0.482927
	594445	Vac11	Vaccinated		36	15	NBP	1_1	87(1,G11)	0.756959
	594462	Vac12	Vaccinated		34	13	NBP	1_1	88(1,H11)	0.56863
	594461	Vac13	Vaccinated		14	-7	NBP	1_1	89(1,A12)	0.229532
	594453	Vac14	Vaccinated		37	16	NBP	1_1	90(1,B12)	0.676545
	594463	Vac15	Vaccinated		31	10	NBP	1_1	91(1,C12)	0.631758
	594443	Vac16	Vaccinated		36	15	NBP	1_1	92(1,D12)	0.757151
	594442	Vac17	Vaccinated		36	15	NBP	1_1	93(1,E12)	0.593317
	594440	Vac18	Vaccinated		33	12	NBP	1_1	94(1,F12)	0.616248
	594452	Vac19	Vaccinated		37	16	NBP	1_1	95(1,G12)	0.802816
	594447	Vac20	Vaccinated		36	15	NBP	1_1	96(1,H12)	0.681496
	594467	Vac21	Vaccinated		31	10	NBP	1_2	57(1,A8)	0.72753
	594429	Vac22	Vaccinated		37	16	NBP	1_2	58(1,B8)	0.698174
	652705	Inf4	Infected	13	-	-	NBP	1_2	62(1,F8)	0.615705
	598997	Inf8	Infected	4	-	-	NBP	1_2	66(1,B9)	0.539708
	599002	Inf9	Infected	4	-	-	NBP	1_2	67(1,C9)	0.35209
	599007	Inf10	Infected	17	-	-	NBP	1_2	68(1,D9)	0.55914
	598958	Inf11	Infected	14	-	-	NBP	1_2	69(1,E9)	0.819263
	598957	Inf12	Infected	13	-	-	NBP	1_2	70(1,F9)	0.560304
	598962	Inf13	Infected	8	-	-	NBP	1_2	71(1,G9)	0.523308
	598959	Inf15	Infected	8	-	-	NBP	1_2	73(1,A10)	0.724149
	790593	Inf17	Infected	9	-	-	NBP	1_2	75(1,C10)	0.475696
	598952	Inf18	Infected	13	-	-	NBP	1_2	76(1,D10)	0.655961
	598953	Inf19	Infected	5	-	-	NBP	1_2	77(1,E10)	0.377829
	598950	Inf20	Infected	19	-	-	NBP	1_2	78(1,F10)	0.251655
	72120105886	Inf52	Infected	85	-	-	NBP	1_2	83(1,C11)	0.350656
	594392	Vac6	Vaccinated		14	-7	NBP	2_1	57(1,A8)	0.464016
	594468	Vac25	Vaccinated		22	-2	NBP	2_1	60(1,D8)	0.326706
	790600	Inf27	Infected	8	-	-	NBP	2_1	63(1,G8)	0.521528
	824516	Inf29	Infected	54	-	-	NBP	2_1	65(1,A9)	0.180256
	594357	Inf40	Infected	6	-	-	NBP	2_1	76(1,D10)	0.281988
	594354	Inf41	Infected	20	-	-	NBP	2_1	77(1,E10)	0.633207
	824515	Inf43	Infected	16	-	-	NBP	2_1	78(1,F10)	0.580969
	594363	Inf44	Infected	6	-	-	NBP	2_1	79(1,G10)	0.41955
	594364	Inf45	Infected	7	-	-	NBP	2_1	80(1,H10)	0.522041
	767931	Inf49	Infected	32	-	-	NBP	2_1	84(1,D11)	0.706342
	72120105641	Inf54	Infected	51	-	-	NBP	2_1	87(1,G11)	0.434322
	594517	Vac25	Vaccinated		33	9	NBP	2_2	59(1,C8)	0.60472
	HS1	Inf56	Infected				NBP	2_2	74(1,B10)	0.60706
	S31	Inf57	Infected				NBP	2_2	78(1,F10)	0.359488
	S33	Inf58	Infected				NBP	2_2	79(1,G10)	0.448612
	S36	Inf59	Infected				NBP	2_2	80(1,H10)	0.453771
	S42	Inf60	Infected				NBP	2_2	81(1,A11)	0.305864
	S43	Inf61	Infected				NBP	2_2	82(1,B11)	0.361094
